# Supplementary material for: The Sole Mycobacterium smegmatis MazF Toxin Targets tRNALys to Impart Highly Selective, Codon-Dependent Proteome Reprogramming
Source: Front Genet. 2020 Feb 14;10:1356. doi: 10.3389/fgene.2019.01356 (PMC7033543; doi:10.3389/fgene.2019.01356)
Supplement: Supplementary file 2 [file Table_1.xlsx]

## Sheet: Supplementary Table 1
Supplementary Table 1. Proteomic analysis of MazF-ms induced cultures compared to uninduced incubated with azidohomoalanine. Only proteins containing at least 15 spectral counts in total were considered. MazF-ms was not found in uninduced samples, but is not presented in this table due to being immediately below our threshold with 12 spectral counts in the induced samples.
gene_id	Locus_tag	Description	Counts in uninduced 1	Counts in uninduced 2	Counts in uninduced 3	Counts in induced 1	Counts in induced 2	Counts in induced 3	log2ratio	p.values	q.values (strimmer)	Number of AAG codons	Number of AAA codons
ABK75843.1	MSMEG_0757	hypothetical protein(MSMEG_0757)	0	0	1	3	2	11	4.66023	0.00248115	0.0252316	0	0
ABK75504.1	MSMEG_3581	FabG protein(MSMEG_3581)	1	1	1	13	14	19	4.59883	3.84686e-06	0.000674901	2	0
ABK73044.1	MSMEG_6859	oxidoreductase(MSMEG_6859)	1	0	3	18	11	17	4.1838	5.33288e-06	0.000831655	3	0
ABK74571.1	MSMEG_4063	amidohydrolase(MSMEG_4063)	1	0	1	10	3	9	4.11967	0.000168715	0.00655922	1	1
ABK69771.1	MSMEG_3582	ATP-dependent protease La(lon)	5	4	6	47	27	65	3.87228	1.27339e-06	0.000357449	28	0
ABK75025.1	MSMEG_0424	Hsp20/alpha crystallin family protein(MSMEG_0424)	1	0	1	4	3	6	3.36067	0.00250365	0.0253261	5	0
ABK73630.1	MSMEG_0449	transporter major facilitator family protein(MSMEG_0449)	0	4	0	9	7	8	3.2452	0.000799299	0.0150101	3	1
ABK76194.1	MSMEG_0773	acetyltransferase(MSMEG_0773)	1	0	2	5	5	7	3.16273	0.00119708	0.0179095	5	0
ABK72598.1	MSMEG_3073	6,7-dimethyl-8-ribityllumazine synthase(ribH)	3	3	2	17	16	8	3.01779	3.76333e-05	0.00281889	2	0
ABK74320.1	MSMEG_2920	aldo/keto reductase(MSMEG_2920)	3	3	3	15	17	14	3.01387	2.22038e-05	0.00212321	5	0
ABK71183.1	MSMEG_2983	hypothetical protein(MSMEG_2983)	1	2	0	6	6	3	2.98216	0.00232097	0.0245295	3	0
ABK74741.1	MSMEG_2414	phosphopantetheine adenylyltransferase(coaD)	1	0	2	6	5	3	2.88263	0.00331094	0.0283625	7	0
ABK73686.1	MSMEG_3137	oxidoreductase(MSMEG_3137)	11	5	11	36	35	43	2.73824	4.10388e-07	0.000206025	3	0
ABK74610.1	MSMEG_3041	thiopurine S-methyltransferase (tpmt) superfamily protein(MSMEG_3041)	3	2	0	10	7	3	2.66023	0.00138322	0.0190333	3	0
ABK75237.1	MSMEG_1193	TROVE domain-containing protein(MSMEG_1193)	13	8	8	40	35	34	2.57044	7.57371e-07	0.00026575	10	0
ABK70788.1	MSMEG_4399	hypothetical protein(MSMEG_4399)	1	1	2	4	6	4	2.46759	0.00585672	0.0375802	7	0
ABK71980.1	MSMEG_1770	hypothetical protein(MSMEG_1770)	6	7	7	26	26	18	2.46759	8.88338e-06	0.00120428	10	1
ABK70572.1	MSMEG_6338	phosphoglycerate mutase(MSMEG_6338)	2	2	1	7	6	4	2.42577	0.00338349	0.0285922	2	0
ABK73565.1	MSMEG_3583	monooxygenase(MSMEG_3583)	6	2	5	16	11	17	2.41923	8.57082e-05	0.00429624	4	1
ABK70907.1	MSMEG_2743	NrdR family transcriptional regulator(nrdR)	1	3	3	4	8	11	2.37644	0.00162075	0.0207009	3	0
ABK74260.1	MSMEG_0828	immunogenic protein MPT63(MSMEG_0828)	5	4	4	15	13	13	2.31735	0.000147267	0.0060778	4	0
ABK73872.1	MSMEG_6753	oxidoreductase, short chain dehydrogenase/reductase(MSMEG_6753)	11	13	9	33	34	34	2.27405	2.40587e-06	0.000486422	3	0
ABK69701.1	MSMEG_0918	XRE family transcriptional regulator(MSMEG_0918)	2	1	2	7	4	4	2.2452	0.00679488	0.0406051	3	1
ABK70497.1	MSMEG_6328	hypothetical protein(MSMEG_6328)	3	1	0	6	3	3	2.2452	0.0127855	0.053567	3	0
ABK74055.1	MSMEG_4475	LppP protein(MSMEG_4475)	0	3	1	4	4	4	2.2452	0.0127855	0.053567	1	0
ABK75162.1	MSMEG_2953	ethyl tert-butyl ether degradation EthD(MSMEG_2953)	2	0	2	5	4	2	2.11967	0.0194099	0.0673988	0	1
ABK72942.1	MSMEG_5732	monooxygenase(MSMEG_5732)	39	25	29	63	84	105	2.09835	2.43971e-06	0.000489175	4	0
ABK72137.1	MSMEG_5283	hydrolase, CocE/NonD family protein(MSMEG_5283)	3	3	4	7	10	8	1.98216	0.00223678	0.0241378	9	2
ABK72579.1	MSMEG_3384	isoflavone reductase(MSMEG_3384)	7	4	2	8	10	14	1.95979	0.000973258	0.0164316	4	2
ABK71166.1	MSMEG_2964	adenine phosphoribosyltransferase(MSMEG_2964)	3	4	2	6	9	7	1.94974	0.00370143	0.0295295	3	0
ABK70555.1	MSMEG_3958	glyoxalase/bleomycin resistance protein/dioxygenase(MSMEG_3958)	4	0	1	5	4	3	1.92327	0.0216514	0.0715204	0	0
ABK74345.1	MSMEG_3857	hypothetical protein(MSMEG_3857)	1	2	2	4	4	4	1.92327	0.0216514	0.0715204	2	0
ABK72072.1	MSMEG_1026	acetyltransferase(MSMEG_1026)	7	1	2	12	6	5	1.86187	0.0039451	0.0301798	0	0
ABK72092.1	MSMEG_0243	hypothetical protein(MSMEG_0243)	9	5	3	13	15	11	1.85817	0.000606371	0.0130384	4	0
ABK70232.1	MSMEG_2317	alcohol dehydrogenase(MSMEG_2317)	139	140	113	284	274	336	1.84965	1.42922e-07	0.000200597	13	0
ABK75126.1	MSMEG_0023	hypothetical protein(MSMEG_0023)	3	2	3	7	6	5	1.83016	0.00894304	0.0461787	4	1
ABK70255.1	MSMEG_1921	SecC motif-containing protein(MSMEG_1921)	1	0	4	4	2	5	1.79774	0.0512169	0.11462	0	0
ABK75040.1	MSMEG_0600	dehydrogenase(MSMEG_0600)	15	6	11	27	20	23	1.78952	6.50561e-05	0.00365655	7	1
ABK74076.1	MSMEG_1742	oxidoreductase(MSMEG_1742)	2	1	3	7	2	4	1.77571	0.0233977	0.0744942	0	1
ABK74515.1	MSMEG_1514	hypothetical protein(MSMEG_1514)	2	3	1	7	3	3	1.77571	0.0233977	0.0744942	9	2
ABK75005.1	MSMEG_1760	short-chain dehydrogenase/reductase SDR(MSMEG_1760)	3	2	1	3	5	5	1.77571	0.0233977	0.0744942	2	0
ABK70458.1	MSMEG_5482	large-conductance mechanosensitive channel(mscL)	4	2	2	7	7	3	1.7477	0.0125791	0.0532076	7	0
ABK74255.1	MSMEG_5412	immunogenic protein MPT63(MSMEG_5412)	21	19	15	35	47	29	1.67329	1.20149e-05	0.00146045	8	0
ABK73397.1	MSMEG_5694	hypothetical protein(MSMEG_5694)	3	1	2	5	4	3	1.66023	0.0349306	0.0929646	2	0
ABK73731.1	MSMEG_5612	amino-acid acetyltransferase(MSMEG_5612)	3	4	1	7	6	3	1.66023	0.0178865	0.0645293	4	0
ABK74682.1	MSMEG_6101	2-amino-4-hydroxy-6-hydroxymethyldihydropteridine diphosphokinase(folK)	3	2	1	4	5	3	1.66023	0.0349306	0.0929646	0	0
ABK69815.1	MSMEG_1016	hypothetical protein(MSMEG_1016)	9	14	5	20	19	16	1.63424	0.000322003	0.00922334	7	0
ABK71318.1	MSMEG_1749	monooxygenase(MSMEG_1749)	7	2	3	9	6	8	1.59883	0.00776606	0.0433276	5	1
ABK73408.1	MSMEG_2941	NAD dependent epimerase/dehydratase(MSMEG_2941)	9	5	8	12	15	15	1.59312	0.00106897	0.0170977	5	0
ABK74367.1	MSMEG_0268	GntR family transcriptional regulator(MSMEG_0268)	4	6	1	11	8	2	1.59312	0.0189934	0.0666357	5	1
ABK70131.1	MSMEG_3661	hypothetical protein(MSMEG_3661)	6	2	2	6	6	7	1.58623	0.0136648	0.055606	0	0
ABK72854.1	MSMEG_6755	isoflavone reductase(MSMEG_6755)	6	2	6	9	6	11	1.55332	0.00613153	0.0385115	5	1
ABK73139.1	MSMEG_1466	50S ribosomal protein L24(rplX)	26	17	20	41	38	38	1.55332	1.58279e-05	0.00170885	14	0
ABK73690.1	MSMEG_0282	hypothetical protein(MSMEG_0282)	3	1	3	3	5	5	1.55332	0.0363666	0.0949405	3	0
ABK73624.1	MSMEG_2850	cell entry (mce) related family protein(MSMEG_2850)	8	3	8	11	12	12	1.54159	0.00244076	0.0250596	7	1
ABK70038.1	MSMEG_5827	glyoxalase(MSMEG_5827)	4	2	4	6	5	7	1.50823	0.0190671	0.066772	2	0
ABK71446.1	MSMEG_0586	STAS domain-containing protein(MSMEG_0586)	4	3	3	8	5	5	1.50823	0.0190671	0.066772	3	0
ABK70487.1	MSMEG_1438	50S ribosomal protein L23(rplW)	6	6	6	13	9	10	1.49031	0.00389601	0.0300531	12	0
ABK71250.1	MSMEG_4064	zinc-binding alcohol dehydrogenase(MSMEG_4064)	16	12	14	23	21	29	1.45774	0.000203174	0.00722576	2	2
ABK73071.1	MSMEG_3045	integral membrane protein(MSMEG_3045)	4	5	2	6	6	7	1.44873	0.0194186	0.0674145	4	0
ABK75141.1	MSMEG_1417	glyoxalase(MSMEG_1417)	5	4	5	11	7	6	1.43784	0.0108664	0.0500231	2	1
ABK75814.1	MSMEG_4972	acetyltransferase(MSMEG_4972)	5	0	2	5	4	3	1.43784	0.0540401	0.117865	1	1
ABK75144.1	MSMEG_5029	alkanal monooxygenase subunit alpha(MSMEG_5029)	28	18	21	38	33	42	1.41432	3.63338e-05	0.00277214	3	0
ABK73315.1	MSMEG_2692	CDP-diacylglycerol--glycerol-3-phosphate 3-phosphatidyltransferase(pgsA)	2	4	0	3	5	2	1.3972	0.097543	0.163964	2	1
ABK73832.1	MSMEG_4336	hypothetical protein(MSMEG_4336)	10	5	6	10	11	14	1.3972	0.00401837	0.0303651	1	0
ABK74104.1	MSMEG_4322	hypothetical protein(MSMEG_4322)	3	2	1	2	4	4	1.3972	0.0806039	0.148652	1	1
ABK75367.1	MSMEG_3819	hypothetical protein(MSMEG_3819)	3	7	5	9	10	6	1.3972	0.0109723	0.0502106	2	0
ABK76030.1	MSMEG_0362	amidohydrolase(MSMEG_0362)	4	0	2	4	4	2	1.3972	0.0806039	0.148652	2	0
ABK75848.1	MSMEG_1743	Fatty acid desaturase(MSMEG_1743)	11	10	11	13	18	22	1.38815	0.000981886	0.0164946	13	0
ABK70526.1	MSMEG_6086	antibiotic biosynthesis monooxygenase domain-containing protein(MSMEG_6086)	8	2	9	16	12	3	1.3665	0.0212636	0.0708296	4	1
ABK74755.1	MSMEG_3138	thioredoxin(trx)	37	26	26	48	48	49	1.36441	1.46901e-05	0.00164074	8	0
ABK75334.1	MSMEG_2027	hypothetical protein(MSMEG_2027)	26	22	17	38	34	33	1.35211	6.96089e-05	0.00375764	9	1
ABK76208.1	MSMEG_6092	Lsr2 protein(MSMEG_6092)	7	6	4	10	11	6	1.32766	0.0110597	0.0503637	3	3
ABK73244.1	MSMEG_3031	shikimate kinase(aroK)	5	4	3	4	8	7	1.3232	0.0271566	0.080854	11	2
ABK72588.1	MSMEG_6315	lipoprotein LpqH(MSMEG_6315)	1	3	3	5	5	1	1.31231	0.0809842	0.149029	2	0
ABK74731.1	MSMEG_6248	hypothetical protein(MSMEG_6248)	5	0	2	3	2	6	1.31231	0.111486	0.175477	1	1
ABK73476.1	MSMEG_2648	Sfp-type phosphopantetheinyl transferase(MSMEG_2648)	10	8	7	13	12	14	1.30178	0.00405345	0.0304521	5	0
ABK72614.1	MSMEG_1582	co-chaperonin GroES(groES)	80	62	60	105	117	93	1.30123	4.40808e-07	0.00020623	8	0
ABK70643.1	MSMEG_6916	short chain dehydrogenase(MSMEG_6916)	3	3	3	3	6	5	1.29766	0.0546673	0.118564	1	1
ABK72769.1	MSMEG_6454	hypothetical protein(MSMEG_6454)	22	16	15	25	26	31	1.28987	0.000277367	0.00856427	12	0
ABK75887.1	MSMEG_4625	50S ribosomal protein L21(rplU)	21	17	15	26	31	25	1.28987	0.000277367	0.00856427	15	0
ABK70164.1	MSMEG_6078	LpqE protein(MSMEG_6078)	19	30	15	38	35	26	1.28959	0.000255273	0.00819849	3	0
ABK69697.1	MSMEG_1925	isochorismate synthase DhbC(MSMEG_1925)	3	7	3	9	7	4	1.28172	0.027102	0.0807606	4	1
ABK75977.1	MSMEG_0764	Na+/H+ antiporter(MSMEG_0764)	5	6	2	6	9	5	1.28172	0.027102	0.0807606	5	0
ABK73217.1	MSMEG_6414	hypothetical protein(MSMEG_6414)	13	13	8	18	20	14	1.27321	0.00172791	0.0213773	14	0
ABK76102.1	MSMEG_6506	nicotinamidase/pyrazinamidase(MSMEG_6506)	2	2	2	2	3	4	1.2452	0.123995	0.185936	1	0
ABK70812.1	MSMEG_3357	metal-dependent phosphohydrolase(MSMEG_3357)	6	0	2	3	2	7	1.2452	0.135357	0.196534	2	0
ABK74135.1	MSMEG_0091	transcriptional regulator(MSMEG_0091)	4	2	2	4	5	3	1.2452	0.0805187	0.148568	0	1
ABK75427.1	MSMEG_1947	hypothetical protein(MSMEG_1947)	13	8	9	11	18	16	1.2452	0.00320239	0.0280069	6	0
ABK71277.1	MSMEG_2117	beta-glucoside-specific EII permease(MSMEG_2117)	10	5	10	11	14	12	1.22583	0.00643255	0.0394874	3	1
ABK71694.1	MSMEG_4337	beta-lactamase(MSMEG_4337)	5	4	4	7	7	5	1.20772	0.0373938	0.0963083	3	1
ABK72138.1	MSMEG_5835	FAD-binding dehydrogenase(MSMEG_5835)	6	4	3	8	5	6	1.20772	0.0373938	0.0963083	8	3
ABK70207.1	MSMEG_5816	hypothetical protein(MSMEG_5816)	8	9	5	12	10	10	1.2008	0.0107683	0.0498472	6	0
ABK73828.1	MSMEG_3238	3-mercaptopyruvate sulfurtransferase(MSMEG_3238)	9	9	4	13	11	8	1.2008	0.0107683	0.0498472	1	0
ABK69690.1	MSMEG_4752	hypothetical protein(MSMEG_4752)	7	8	5	13	9	7	1.19629	0.0142756	0.056955	3	0
ABK74288.1	MSMEG_4192	hypothetical protein(MSMEG_4192)	12	10	7	15	14	13	1.19457	0.00495533	0.0342216	2	0
ABK72777.1	MSMEG_6806	excinuclease ABC subunit A(uvrA)	1	6	2	6	3	4	1.19075	0.0865454	0.154351	11	2
ABK75510.1	MSMEG_5487	sensor histidine kinase(MSMEG_5487)	3	4	2	5	5	3	1.19075	0.0794567	0.147507	3	3
ABK74324.1	MSMEG_4971	oxidoreductase(MSMEG_4971)	13	3	14	15	17	11	1.17961	0.00813293	0.0442643	4	0
ABK71091.1	MSMEG_0049	pirin(MSMEG_0049)	3	2	2	3	5	2	1.17481	0.122052	0.184068	1	1
ABK74356.1	MSMEG_3545	hypothetical protein(MSMEG_3545)	2	2	3	3	4	3	1.17481	0.122052	0.184068	1	3
ABK70648.1	MSMEG_0919	heparin-binding hemagglutinin(MSMEG_0919)	27	33	20	38	36	38	1.14566	0.000167102	0.00652496	23	0
ABK73372.1	MSMEG_4142	TetR family transcriptional regulator(MSMEG_4142)	7	4	4	7	9	5	1.14566	0.0362679	0.0948071	5	0
ABK75712.1	MSMEG_2779	hypothetical protein(MSMEG_2779)	9	6	5	10	10	8	1.14566	0.0186911	0.066072	0	0
ABK71442.1	MSMEG_6787	ribose 5-phosphate isomerase(MSMEG_6787)	6	8	4	8	9	8	1.13417	0.0255383	0.0781121	8	0
ABK75020.1	MSMEG_0415	NADH-FMN oxidoreductase(MSMEG_0415)	6	5	7	9	6	10	1.13417	0.0255383	0.0781121	4	0
ABK72931.1	MSMEG_2371	low molecular weight protein antigen 6(MSMEG_2371)	3	3	2	7	2	2	1.11967	0.119245	0.181718	1	0
ABK74170.1	MSMEG_4253	glycoside hydrolase family protein(MSMEG_4253)	3	2	3	4	3	4	1.11967	0.119245	0.181718	6	0
ABK74766.1	MSMEG_4437	cytochrome C oxidase subunit I(ctaD)	7	5	4	8	8	6	1.11967	0.0355838	0.0938727	6	2
ABK70664.1	MSMEG_1344	preprotein translocase subunit SecE(secE)	13	8	9	15	14	12	1.1109	0.00762882	0.042965	9	0
ABK74716.1	MSMEG_2579	zinc metalloprotease(MSMEG_2579)	5	4	2	6	5	4	1.10769	0.0762054	0.144177	15	0
ABK75306.1	MSMEG_2016	molybdate ABC transporter periplasmic molybdate-binding protein(modA)	5	4	2	6	6	3	1.10769	0.0762054	0.144177	8	2
ABK71496.1	MSMEG_5300	short-chain type dehydrogenase/reductase(MSMEG_5300)	10	5	10	12	10	12	1.10384	0.0132625	0.0546878	5	0
ABK73637.1	MSMEG_0546	hypothetical protein(MSMEG_0546)	11	7	11	14	12	13	1.08766	0.00973503	0.0478696	3	0
ABK73657.1	MSMEG_4624	50S ribosomal protein L27(rpmA)	10	10	12	17	13	13	1.0865	0.00738555	0.0423051	6	0
ABK70748.1	MSMEG_5268	hypothetical protein(MSMEG_5268)	3	4	2	6	3	3	1.07527	0.115901	0.178901	5	0
ABK74113.1	MSMEG_2929	thioesterase(MSMEG_2929)	5	5	2	6	6	4	1.07527	0.0742383	0.1421	7	1
ABK74492.1	MSMEG_5786	thiredoxin(MSMEG_5786)	4	3	2	3	5	4	1.07527	0.115901	0.178901	0	0
ABK75235.1	MSMEG_3804	hypothetical protein(MSMEG_3804)	6	3	3	6	7	3	1.07527	0.0742383	0.1421	2	1
ABK75488.1	MSMEG_3042	bifunctional pyrimidine regulatory protein PyrR/uracil phosphoribosyltransferase(MSMEG_3042)	3	2	4	4	4	4	1.07527	0.115901	0.178901	6	0
ABK74095.1	MSMEG_3858	hypothetical protein(MSMEG_3858)	34	22	26	36	36	37	1.07087	0.000297925	0.00888014	6	0
ABK69978.1	MSMEG_2940	hypothetical protein(MSMEG_2940)	51	48	34	59	62	55	1.06438	3.86297e-05	0.00285359	16	0
ABK70634.1	MSMEG_4627	nucleoside diphosphate kinase(ndk)	31	21	23	36	32	31	1.06077	0.000468385	0.0113715	6	0
ABK69930.1	MSMEG_0987	hypothetical protein(MSMEG_0987)	6	6	7	9	9	7	1.05616	0.0332565	0.0905618	0	0
ABK71220.1	MSMEG_1803	RsbW protein(MSMEG_1803)	8	5	6	8	9	8	1.05616	0.0332565	0.0905618	0	0
ABK69801.1	MSMEG_2435	30S ribosomal protein S16(rpsP)	49	41	31	52	65	42	1.05425	6.57762e-05	0.00367309	17	0
ABK69738.1	MSMEG_4571	30S ribosomal protein S20(rpsT)	21	12	12	20	20	19	1.05102	0.00326637	0.0282183	11	0
ABK73778.1	MSMEG_5328	hypothetical protein(MSMEG_5328)	12	7	10	12	11	15	1.05018	0.0122777	0.0526702	1	1
ABK74050.1	MSMEG_1471	50S ribosomal protein L18(rplR)	14	15	13	25	17	13	1.04928	0.00414036	0.0308004	6	1
ABK70130.1	MSMEG_6098	chalcone/stilbene synthase(MSMEG_6098)	7	9	10	15	9	10	1.04726	0.0166437	0.0620172	0	1
ABK69973.1	MSMEG_5485	molybdopterin biosynthesis protein(MSMEG_5485)	10	11	9	13	13	13	1.03875	0.012023	0.052204	0	0
ABK71686.1	MSMEG_1811	Maf-like protein(maf)	6	2	2	5	5	3	1.03875	0.112238	0.17607	1	2
ABK70251.1	MSMEG_6249	hypothetical protein(MSMEG_6249)	13	9	12	12	13	19	1.0322	0.0088461	0.04596	2	0
ABK70706.1	MSMEG_5785	hypothetical protein(MSMEG_5785)	4	9	4	10	8	4	1.0322	0.0469203	0.109343	4	1
ABK71094.1	MSMEG_1823	hypothetical protein(MSMEG_1823)	7	12	5	15	9	7	1.02947	0.0224377	0.0728866	3	0
ABK69932.1	MSMEG_6273	integral membrane protein(MSMEG_6273)	1	5	1	3	4	2	1.0228	0.189705	0.241027	6	0
ABK70212.1	MSMEG_6246	pyridoxal-phosphate-dependent transferase(MSMEG_6246)	7	3	4	5	5	8	1.0228	0.0699744	0.137426	4	0
ABK71138.1	MSMEG_0247	secreted peptidase(MSMEG_0247)	3	2	2	4	3	2	1.0228	0.184238	0.236861	7	3
ABK74916.1	MSMEG_3107	hypothetical protein(MSMEG_3107)	8	4	2	10	3	5	1.0228	0.0699744	0.137426	3	1
ABK76087.1	MSMEG_1346	50S ribosomal protein L11(rplK)	43	23	39	47	40	48	1.0228	0.000167629	0.0065362	15	0
ABK75909.1	MSMEG_4273	integral membrane protein(MSMEG_4273)	20	15	11	23	21	15	1.01931	0.00385936	0.0299572	13	2
ABK70603.1	MSMEG_1381	MmpS5 protein(MSMEG_1381)	5	3	3	4	5	5	1.00816	0.108401	0.173005	3	1
ABK74160.1	MSMEG_1833	hypothetical protein(MSMEG_1833)	6	1	4	4	5	5	1.00816	0.108401	0.173005	1	0
ABK71387.1	MSMEG_5263	transcription elongation factor GreA(greA)	57	38	37	60	59	48	0.999544	7.85991e-05	0.0040682	7	0
ABK72744.1	MSMEG_4303	methyltransferase(MSMEG_4303)	18	9	8	13	14	17	0.990382	0.0107521	0.049818	3	1
ABK72978.1	MSMEG_3791	50S ribosomal protein L20(rplT)	13	15	15	19	17	18	0.988857	0.00597637	0.0379906	10	1
ABK69768.1	MSMEG_6601	hypothetical protein(MSMEG_6601)	4	4	4	5	5	5	0.982162	0.104493	0.16977	6	1
ABK71071.1	MSMEG_2733	hypothetical protein(MSMEG_2733)	3	2	3	5	2	3	0.982162	0.176738	0.230982	0	0
ABK71391.1	MSMEG_3313	xylose repressor(MSMEG_3313)	2	4	2	5	2	3	0.982162	0.176738	0.230982	4	0
ABK73781.1	MSMEG_2363	amino acid-binding protein(MSMEG_2363)	7	5	4	5	7	8	0.982162	0.0655514	0.132313	3	0
ABK73961.1	MSMEG_1938	hypothetical protein(MSMEG_1938)	4	3	1	4	5	1	0.982162	0.176738	0.230982	4	1
ABK75349.1	MSMEG_3035	elongation factor P(efp)	23	24	17	30	25	25	0.982162	0.00169801	0.0211929	10	0
ABK76027.1	MSMEG_2642	hypothetical protein(MSMEG_2642)	6	1	1	4	2	4	0.982162	0.176738	0.230982	1	1
ABK71298.1	MSMEG_1441	50S ribosomal protein L22(rplV)	26	25	19	29	31	27	0.973894	0.00132198	0.0186608	12	0
ABK69914.1	MSMEG_3648	glycine cleavage system protein H(gcvH)	16	6	12	12	16	14	0.965088	0.0137251	0.0557417	1	1
ABK70541.1	MSMEG_1468	30S ribosomal protein S14(rpsN)	8	4	5	6	8	7	0.965088	0.063348	0.129659	9	0
ABK71802.1	MSMEG_1060	Lsr2 protein(MSMEG_1060)	7	7	3	9	6	6	0.965088	0.063348	0.129659	11	7
ABK72354.1	MSMEG_5191	siderophore binding protein(MSMEG_5191)	5	7	5	11	8	2	0.965088	0.065282	0.131993	2	0
ABK71514.1	MSMEG_6180	hypothetical protein(MSMEG_6180)	6	3	4	6	5	5	0.959794	0.10058	0.166428	5	0
ABK72452.1	MSMEG_3249	branched-chain amino acid ABC transporter permease(MSMEG_3249)	4	7	2	5	6	5	0.959794	0.10058	0.166428	9	0
ABK75090.1	MSMEG_0153	2-dehydropantoate 2-reductase(panE)	23	8	8	21	11	16	0.959794	0.0106736	0.0496756	8	0
ABK74951.1	MSMEG_3434	peptidyl-prolyl cis-trans isomerase domain-containing protein(MSMEG_3434)	15	18	11	18	21	15	0.95569	0.00710479	0.041515	3	0
ABK70761.1	MSMEG_0983	two-component system response regulator(MSMEG_0983)	2	3	4	5	2	4	0.94974	0.169113	0.224802	6	0
ABK75873.1	MSMEG_1131	tryptophan-rich sensory protein(MSMEG_1131)	9	11	7	10	13	10	0.94974	0.026636	0.0799577	6	0
ABK72671.1	MSMEG_0940	hypothetical protein(MSMEG_0940)	37	42	16	48	39	29	0.948359	0.00285994	0.0267805	5	0
ABK72219.1	MSMEG_2763	hypothetical protein(MSMEG_2763)	17	8	8	12	14	14	0.937768	0.0176543	0.0640721	1	2
ABK75086.1	MSMEG_3811	universal stress protein family protein(MSMEG_3811)	68	66	56	81	86	63	0.935868	3.46347e-05	0.00270832	6	0
ABK69537.1	MSMEG_3871	precorrin-3B synthase(cobG)	11	7	6	13	7	9	0.933252	0.0377782	0.0968107	3	0
ABK70303.1	MSMEG_1565	TetR family transcriptional regulator(MSMEG_1565)	7	4	4	7	6	5	0.923268	0.0929206	0.160062	3	0
ABK70896.1	MSMEG_1764	L-lysine aminotransferase(MSMEG_1764)	11	1	8	8	7	9	0.923268	0.0731544	0.140934	8	1
ABK73448.1	MSMEG_5701	molybdopterin converting factor subunit 2(moaE)	4	2	4	6	3	3	0.923268	0.161555	0.218582	3	0
ABK73545.1	MSMEG_5083	hypothetical protein(MSMEG_5083)	4	4	2	4	5	3	0.923268	0.161555	0.218582	1	0
ABK73625.1	MSMEG_2500	hypothetical protein(MSMEG_2500)	8	7	10	12	9	9	0.923268	0.0365558	0.0951952	2	0
ABK74407.1	MSMEG_4265	MmpS3 protein(MSMEG_4265)	4	4	2	5	6	1	0.923268	0.161555	0.218582	2	0
ABK75985.1	MSMEG_5832	phosphoribosylformylglycinamidine synthase subunit PurS(purS)	3	2	5	5	3	4	0.923268	0.161555	0.218582	3	1
ABK74504.1	MSMEG_4906	ThiS family protein(MSMEG_4906)	16	7	13	12	16	15	0.916574	0.0162186	0.0611197	3	0
ABK74246.1	MSMEG_6354	serine esterase, cutinase(MSMEG_6354)	8	17	6	12	13	12	0.915491	0.0309964	0.0871356	6	1
ABK75840.1	MSMEG_6747	oxidoreductase(MSMEG_6747)	8	15	8	14	14	9	0.915491	0.0235997	0.0748243	5	1
ABK73069.1	MSMEG_4287	integral membrane protein(MSMEG_4287)	18	18	12	17	22	18	0.908161	0.00782276	0.0434755	20	1
ABK75366.1	MSMEG_5054	ABC transporter substrate-binding protein(MSMEG_5054)	2	9	0	5	6	2	0.901242	0.293425	0.306758	2	1
ABK75791.1	MSMEG_6269	magnesium transporter(mgtE)	4	5	2	4	5	4	0.901242	0.154175	0.212682	6	1
ABK76112.1	MSMEG_0933	hypothetical protein(MSMEG_0933)	15	8	6	13	11	10	0.889716	0.0319876	0.088665	4	1
ABK72925.1	MSMEG_0007	hypothetical protein(MSMEG_0007)	16	21	10	25	18	12	0.887005	0.0100468	0.0484916	3	0
ABK75088.1	MSMEG_1576	alpha/beta hydrolase(MSMEG_1576)	6	2	4	6	5	3	0.882626	0.14704	0.206753	3	3
ABK70066.1	MSMEG_2623	Tat pathway signal sequence domain-containing protein(MSMEG_2623)	7	6	5	8	8	5	0.882626	0.0821894	0.150211	1	1
ABK74412.1	MSMEG_0236	transmembrane protein(MSMEG_0236)	6	8	4	7	6	8	0.882626	0.0821894	0.150211	4	0
ABK69725.1	MSMEG_1345	transcription antitermination protein NusG(nusG)	71	51	44	75	67	51	0.877651	0.000109976	0.00508276	15	0
ABK75612.1	MSMEG_2773	RNA methyltransferase(MSMEG_2773)	16	12	9	19	13	11	0.877045	0.019607	0.0677544	3	1
ABK73997.1	MSMEG_3647	forkhead-associated protein(MSMEG_3647)	35	35	29	42	43	30	0.876367	0.00091544	0.0159921	3	0
ABK70556.1	MSMEG_6047	cation ABC transporter periplasmic cation-binding protein(MSMEG_6047)	17	14	13	20	16	15	0.873228	0.0128914	0.0538189	9	1
ABK72746.1	MSMEG_1528	cutinase(MSMEG_1528)	5	5	3	5	5	5	0.866685	0.140186	0.200837	2	0
ABK72888.1	MSMEG_5016	hypothetical protein(MSMEG_5016)	5	4	4	4	4	7	0.866685	0.140186	0.200837	0	0
ABK69732.1	MSMEG_6690	glutamine amidotransferase(MSMEG_6690)	12	6	9	11	12	8	0.859543	0.0440087	0.105512	1	0
ABK69799.1	MSMEG_4893	neutral zinc metallopeptidase(MSMEG_4893)	3	2	2	4	1	3	0.852879	0.276954	0.297226	5	0
ABK72772.1	MSMEG_5568	clavaldehyde dehydrogenase(MSMEG_5568)	5	2	7	5	4	7	0.852879	0.133631	0.194967	7	2
ABK73605.1	MSMEG_2800	NADPH-dependent FMN reductase(MSMEG_2800)	4	0	3	3	2	3	0.852879	0.276954	0.297226	6	2
ABK74096.1	MSMEG_5102	ABC transporter ATP-binding protein(MSMEG_5102)	8	8	5	9	11	4	0.852879	0.0725803	0.140311	9	5
ABK74653.1	MSMEG_4288	integral membrane protein(MSMEG_4288)	2	4	1	2	4	2	0.852879	0.276954	0.297226	1	0
ABK75249.1	MSMEG_4313	glyoxalase/bleomycin resistance protein/dioxygenase(MSMEG_4313)	12	7	10	11	12	10	0.846647	0.0408677	0.101124	1	0
ABK75746.1	MSMEG_2658	beta-lactamase(MSMEG_2658)	27	13	11	19	18	21	0.845789	0.0105476	0.0494446	3	0
ABK74747.1	MSMEG_2032	hypothetical protein(MSMEG_2032)	9	5	8	5	7	13	0.844658	0.069633	0.137041	7	0
ABK73440.1	MSMEG_5590	carboxylate-amine ligase(MSMEG_5590)	12	22	11	21	16	14	0.840806	0.0180007	0.0647521	6	2
ABK71233.1	MSMEG_1683	cytosine/purines uracil thiamine allantoin permease(MSMEG_1683)	9	8	6	8	10	8	0.837112	0.0668103	0.133797	4	0
ABK72284.1	MSMEG_6895	30S ribosomal protein S18(rpsR)	21	16	9	17	17	18	0.837112	0.0148492	0.0581744	10	0
ABK72338.1	MSMEG_4471	MarR family transcriptional regulator(MSMEG_4471)	7	4	5	5	5	8	0.830159	0.121433	0.183554	1	1
ABK73896.1	MSMEG_0626	hypothetical protein(MSMEG_0626)	1	5	2	3	4	2	0.830159	0.260853	0.288191	5	1
ABK74240.1	MSMEG_1189	hypothetical protein(MSMEG_1189)	5	7	4	7	8	3	0.830159	0.121433	0.183554	7	2
ABK75471.1	MSMEG_0312	2-dehydro-3-deoxy-phosphogluconate aldolase(eda)	7	2	7	4	5	9	0.830159	0.121433	0.183554	6	0
ABK71813.1	MSMEG_1914	RNA polymerase sigma-70 factor, family protein(MSMEG_1914)	39	19	23	35	27	29	0.828178	0.00297551	0.0272133	6	0
ABK71618.1	MSMEG_6896	single-stranded DNA-binding protein(MSMEG_6896)	26	14	18	20	25	20	0.824621	0.00865465	0.0455201	5	1
ABK69547.1	MSMEG_2622	hypothetical protein(MSMEG_2622)	10	7	8	9	9	10	0.823733	0.0615248	0.127406	2	0
ABK70695.1	MSMEG_3376	beta-lactamase(MSMEG_3376)	8	4	5	6	7	6	0.820698	0.115783	0.17881	1	0
ABK72820.1	MSMEG_4217	DivIVA protein(MSMEG_4217)	130	119	69	123	134	98	0.819026	0.000412315	0.01063	7	0
ABK69570.1	MSMEG_0672	hypothetical protein(MSMEG_0672)	10	11	5	8	11	10	0.817775	0.0590542	0.124266	3	0
ABK75418.1	MSMEG_4647	carbohydrate kinase PfkB(MSMEG_4647)	21	17	14	20	20	18	0.817775	0.0123764	0.0528478	1	1
ABK70368.1	MSMEG_5696	cold-shock DNA-binding domain-containing protein(MSMEG_5696)	18	13	13	19	14	16	0.815512	0.0193742	0.0673338	8	0
ABK75639.1	MSMEG_4193	phosphoglycerate mutase(MSMEG_4193)	21	14	18	22	20	17	0.814956	0.0120104	0.0521806	3	1
ABK70173.1	MSMEG_2688	antibiotic biosynthesis monooxygenase domain-containing protein(MSMEG_2688)	8	4	6	5	8	7	0.812237	0.110419	0.17463	5	1
ABK71043.1	MSMEG_4968	two-component system sensor kinase(MSMEG_4968)	3	4	2	4	3	3	0.812237	0.245755	0.279222	5	0
ABK71783.1	MSMEG_3688	hypothetical protein(MSMEG_3688)	2	7	0	5	3	2	0.812237	0.342468	0.333567	0	1
ABK74988.1	MSMEG_5784	transcriptional regulatory protein(MSMEG_5784)	23	18	14	21	19	21	0.809611	0.0113141	0.0508447	7	0
ABK71603.1	MSMEG_6946	50S ribosomal protein L34(rpmH)	6	10	3	7	6	8	0.804624	0.105332	0.170474	3	0
ABK73195.1	MSMEG_6477	methionine sulfoxide reductase A(msrA)	22	18	18	28	18	18	0.802253	0.0103531	0.0490811	5	0
ABK74700.1	MSMEG_1822	biotin-[acetyl-CoA-carboxylase] ligase(MSMEG_1822)	17	13	9	14	15	14	0.801096	0.0283992	0.0829349	2	1
ABK69931.1	MSMEG_0696	hypothetical protein(MSMEG_0696)	5	4	1	5	4	2	0.797737	0.23165	0.27037	8	0
ABK70594.1	MSMEG_2010	stress responsive A/B barrel domain superfamily protein(MSMEG_2010)	5	2	3	2	5	4	0.797737	0.23165	0.27037	0	0
ABK74420.1	MSMEG_6726	ABC transporter permease(MSMEG_6726)	3	4	3	3	4	4	0.797737	0.23165	0.27037	1	0
ABK75120.1	MSMEG_6536	carboxymuconolactone decarboxylase(MSMEG_6536)	5	2	3	5	2	4	0.797737	0.23165	0.27037	0	0
ABK74547.1	MSMEG_2629	ribosome-binding factor A(rbfA)	13	15	14	15	18	13	0.791478	0.0255365	0.0781093	6	2
ABK72526.1	MSMEG_5175	NAD-dependent deacetylase(MSMEG_5175)	9	8	5	8	7	9	0.785765	0.0915994	0.15891	2	0
ABK69759.1	MSMEG_0029	para-aminobenzoate synthase component II(MSMEG_0029)	19	12	14	19	15	15	0.783091	0.0229984	0.0738333	3	0
ABK72063.1	MSMEG_0877	dihydrodipicolinate synthase(MSMEG_0877)	9	7	7	8	10	7	0.780528	0.0874899	0.155222	3	2
ABK72713.1	MSMEG_3575	cytidine/deoxycytidylate deaminase(MSMEG_3575)	10	6	7	7	7	11	0.780528	0.0874899	0.155222	3	0
ABK73305.1	MSMEG_2033	oxidoreductase, zinc-binding dehydrogenase(MSMEG_2033)	18	15	15	16	18	18	0.775711	0.0207457	0.0698887	7	1
ABK73815.1	MSMEG_2961	preprotein translocase subunit SecD(secD)	30	27	16	27	28	24	0.77419	0.00674706	0.040461	16	1
ABK70504.1	MSMEG_1996	N5,N10- methylenetetrahydromethanopterin reductase-related protein(MSMEG_1996)	15	12	10	18	13	9	0.772709	0.0381399	0.0972789	9	3
ABK71920.1	MSMEG_0768	hypothetical protein(MSMEG_0768)	11	6	8	7	11	9	0.771265	0.0798989	0.14795	3	1
ABK71948.1	MSMEG_4580	hypothetical protein(MSMEG_4580)	9	9	8	10	11	7	0.767149	0.0763944	0.144374	3	1
ABK73146.1	MSMEG_2761	secreted alanine rich protein(MSMEG_2761)	11	8	7	10	9	9	0.767149	0.0763944	0.144374	3	2
ABK74581.1	MSMEG_6182	hypothetical protein(MSMEG_6182)	16	16	8	16	17	10	0.76457	0.0340179	0.0916683	8	1
ABK72735.1	MSMEG_2739	hypothetical protein(MSMEG_2739)	52	44	29	48	49	37	0.760539	0.00129472	0.018504	17	1
ABK71688.1	MSMEG_2868	PadR family transcriptional regulator(MSMEG_2868)	7	3	4	6	5	4	0.759769	0.184137	0.236783	6	1
ABK69526.1	MSMEG_4196	LppL protein(MSMEG_4196)	17	17	10	15	19	13	0.755391	0.0293032	0.0844199	5	0
ABK76014.1	MSMEG_0589	L-rhamnose isomerase(rhaI)	9	2	4	7	5	4	0.753343	0.174187	0.228938	10	0
ABK72375.1	MSMEG_6387	arabinosyltransferase A(MSMEG_6387)	21	25	14	27	24	13	0.753343	0.0142982	0.0570038	13	2
ABK72065.1	MSMEG_2788	ATP/GTP-binding integral membrane protein(MSMEG_2788)	32	27	19	26	32	25	0.749871	0.00688221	0.0408656	11	0
ABK71252.1	MSMEG_4128	hypothetical protein(MSMEG_4128)	26	8	15	19	15	18	0.745964	0.0244448	0.0762751	1	0
ABK70198.1	MSMEG_5782	phosphate ABC transporter substrate-binding protein(pstS)	37	35	27	36	40	29	0.745123	0.00341512	0.0286904	18	1
ABK75295.1	MSMEG_0670	FAD dependent oxidoreductase(MSMEG_0670)	6	8	3	6	8	4	0.742696	0.156208	0.21433	4	0
ABK73969.1	MSMEG_0035	FHA domain-containing protein(MSMEG_0035)	90	72	67	92	91	59	0.739893	0.000236559	0.00786488	5	0
ABK70187.1	MSMEG_2740	LexA repressor(lexA)	30	20	21	27	23	25	0.739305	0.00991832	0.0482381	6	0
ABK73583.1	MSMEG_1525	50S ribosomal protein L17(MSMEG_1525)	41	18	35	38	31	30	0.735002	0.00446233	0.0321585	18	0
ABK72798.1	MSMEG_2784	methionine-R-sulfoxide reductase(msrB)	9	3	7	8	7	5	0.734234	0.140472	0.201089	5	0
ABK72456.1	MSMEG_3903	low molecular weight antigen MTB12(MSMEG_3903)	5	7	8	12	4	5	0.730623	0.133341	0.194702	3	1
ABK73230.1	MSMEG_1661	D-alanyl-D-alanine carboxypeptidase(MSMEG_1661)	15	12	14	12	17	14	0.728947	0.0406143	0.100757	10	1
ABK73669.1	MSMEG_4891	alkylhydroperoxidase(MSMEG_4891)	125	122	68	111	118	101	0.727348	0.00111524	0.0173952	11	0
ABK71282.1	MSMEG_3532	serine/threonine dehydratase(MSMEG_3532)	16	14	13	16	14	15	0.725822	0.0375356	0.0964942	7	1
ABK74427.1	MSMEG_6163	hypothetical protein(MSMEG_6163)	20	16	14	21	14	17	0.716817	0.0287402	0.0834921	6	1
ABK70569.1	MSMEG_6046	ABC transporter ATP-binding protein(MSMEG_6046)	14	4	8	7	9	11	0.714682	0.0987786	0.164976	3	0
ABK70823.1	MSMEG_1114	short chain dehydrogenase(MSMEG_1114)	11	9	7	10	8	10	0.712701	0.0941426	0.161112	11	1
ABK71394.1	MSMEG_1884	hypothetical protein(MSMEG_1884)	12	7	8	8	10	10	0.712701	0.0941426	0.161112	0	0
ABK72859.1	MSMEG_3036	transcription antitermination protein NusB(nusB)	12	7	8	10	8	10	0.712701	0.0941426	0.161112	1	1
ABK73465.1	MSMEG_1339	50S ribosomal protein L33(rpmG)	11	8	8	9	7	12	0.712701	0.0941426	0.161112	6	1
ABK75189.1	MSMEG_4698	hypothetical protein(MSMEG_4698)	11	9	7	11	9	8	0.712701	0.0941426	0.161112	3	0
ABK71653.1	MSMEG_2421	hypothetical protein(MSMEG_2421)	12	7	9	8	9	12	0.71086	0.0897698	0.157289	4	1
ABK74308.1	MSMEG_2206	3-oxoacyl-ACP reductase(fabG)	24	12	20	18	18	22	0.71086	0.0230964	0.0739965	11	0
ABK75919.1	MSMEG_4309	low molecular weight protein-tyrosine-phosphatase(MSMEG_4309)	13	9	9	12	11	9	0.706038	0.0780603	0.146092	1	0
ABK69631.1	MSMEG_0767	hypothetical protein(MSMEG_0767)	9	14	9	13	13	7	0.704628	0.0745762	0.14246	2	0
ABK69958.1	MSMEG_0973	hypothetical protein(MSMEG_0973)	14	16	4	16	11	8	0.702054	0.0867233	0.154515	10	1
ABK70660.1	MSMEG_1557	30S ribosomal protein S9(rpsI)	42	28	32	33	34	38	0.702054	0.0047879	0.0335405	11	0
ABK70605.1	MSMEG_0024	peptidyl-prolyl cis-trans isomerase B(MSMEG_0024)	150	99	100	126	125	105	0.688884	5.18764e-05	0.00331059	7	0
ABK73337.1	MSMEG_3027	hypothetical protein(MSMEG_3027)	19	20	12	23	16	13	0.688248	0.0337132	0.0912283	12	1
ABK71310.1	MSMEG_0422	transferase(MSMEG_0422)	19	21	16	23	22	12	0.685769	0.0278946	0.0820995	6	0
ABK75878.1	MSMEG_6452	[NADP+] succinate-semialdehyde dehydrogenase(MSMEG_6452)	116	99	65	105	102	78	0.685769	0.000559545	0.0125077	20	0
ABK69610.1	MSMEG_1522	30S ribosomal protein S11(rpsK)	20	22	16	21	20	18	0.684896	0.0259084	0.0787176	15	0
ABK74972.1	MSMEG_1825	dTDP-4-dehydrorhamnose reductase(rfbD)	24	19	17	21	24	16	0.684081	0.0240887	0.0756608	4	1
ABK69803.1	MSMEG_4272	HesB/YadR/YfhF family protein(MSMEG_4272)	49	44	42	39	48	50	0.68145	0.00237976	0.0247935	3	0
ABK75240.1	MSMEG_5431	50S ribosomal protein L25/general stress protein Ctc(MSMEG_5431)	38	31	25	35	32	28	0.675501	0.00797451	0.0438655	6	0
ABK75751.1	MSMEG_0835	copper/zinc superoxide dismutase(sodC)	80	70	49	74	79	48	0.674661	0.00187465	0.0222462	6	0
ABK75096.1	MSMEG_1950	hypothetical protein(MSMEG_1950)	45	58	33	50	47	40	0.670803	0.00642828	0.0394739	9	3
ABK72531.1	MSMEG_0711	molecular chaperone DnaJ(dnaJ)	17	26	12	16	22	17	0.660234	0.0475786	0.11018	13	3
ABK73509.1	MSMEG_5837	glutathione peroxidase(MSMEG_5837)	22	19	14	19	20	16	0.660234	0.0350502	0.0931321	5	2
ABK69654.1	MSMEG_1363	glucokinase(MSMEG_1363)	10	4	7	8	5	8	0.660234	0.166737	0.222833	4	0
ABK69847.1	MSMEG_4934	ATP:cob(I)alamin adenosyltransferase(MSMEG_4934)	8	4	6	6	6	6	0.660234	0.197834	0.247045	5	0
ABK69866.1	MSMEG_5260	hypothetical protein(MSMEG_5260)	11	11	5	12	11	4	0.660234	0.121125	0.183297	2	0
ABK70019.1	MSMEG_1578	peptidase M22, glycoprotease(MSMEG_1578)	4	4	3	3	4	4	0.660234	0.307222	0.31469	1	1
ABK70280.1	MSMEG_6478	cytochrome P450(MSMEG_6478)	3	2	5	4	3	3	0.660234	0.329272	0.326721	6	3
ABK70442.1	MSMEG_0085	PTS system, Fru family protein, IIABC components(MSMEG_0085)	5	5	1	4	5	2	0.660234	0.307222	0.31469	14	3
ABK70464.1	MSMEG_0830	acetyltransferase, gnat family protein(MSMEG_0830)	2	1	5	0	2	6	0.660234	0.499952	0.409883	1	2
ABK70568.1	MSMEG_0187	acetyltransferase(MSMEG_0187)	7	4	7	5	5	8	0.660234	0.197834	0.247045	2	0
ABK70783.1	MSMEG_6317	lipolytic protein G-D-S-L(MSMEG_6317)	3	6	4	5	6	2	0.660234	0.268964	0.292809	5	0
ABK70967.1	MSMEG_6386	membrane protein(MSMEG_6386)	9	7	4	8	8	4	0.660234	0.176352	0.230675	4	2
ABK71088.1	MSMEG_1746	6-hydroxy-D-nicotine oxidase(MSMEG_1746)	2	1	5	1	2	5	0.660234	0.424171	0.37609	2	0
ABK71092.1	MSMEG_6521	sulfate/thiosulfate import ATP-binding protein CysA 2(MSMEG_6521)	5	3	5	5	4	4	0.660234	0.268964	0.292809	12	0
ABK71438.1	MSMEG_0269	3-oxoacyl-ACP reductase(MSMEG_0269)	3	4	2	5	2	2	0.660234	0.353688	0.339312	6	0
ABK71619.1	MSMEG_6183	serine protease(MSMEG_6183)	12	12	6	12	7	11	0.660234	0.104194	0.169519	6	1
ABK71683.1	MSMEG_0633	PAP2 superfamily protein(MSMEG_0633)	6	6	5	7	6	4	0.660234	0.209858	0.255703	11	1
ABK72126.1	MSMEG_6039	oxidoreductase, electron transfer component(MSMEG_6039)	8	3	2	6	4	3	0.660234	0.268964	0.292809	7	3
ABK72198.1	MSMEG_6863	aldolase(MSMEG_6863)	5	4	5	3	5	6	0.660234	0.252275	0.283157	2	1
ABK72305.1	MSMEG_6575	beta-lactamase(MSMEG_6575)	4	0	4	4	3	1	0.660234	0.418243	0.373213	9	3
ABK72417.1	MSMEG_5042	ATP-dependent rna helicase, dead/deah box family protein(MSMEG_5042)	78	60	41	68	57	54	0.660234	0.00112275	0.0174421	26	3
ABK72993.1	MSMEG_2772	amino acid permease(MSMEG_2772)	4	3	2	4	2	3	0.660234	0.353688	0.339312	15	2
ABK73213.1	MSMEG_1826	dTDP-RhA:a-D-GlcNAc-diphosphoryl polyprenol, a-3-L-rhamnosyl transferase(MSMEG_1826)	10	5	7	8	9	5	0.660234	0.157784	0.215595	4	1
ABK73387.1	MSMEG_5562	ribonuclease H(rnhA)	3	1	4	2	2	4	0.660234	0.380885	0.354197	4	0
ABK73433.1	MSMEG_6438	hypothetical protein(MSMEG_6438)	5	6	6	6	6	5	0.660234	0.209858	0.255703	16	4
ABK73587.1	MSMEG_1919	transcription factor WhiB(MSMEG_1919)	5	3	4	4	4	4	0.660234	0.287208	0.303076	4	0
ABK73751.1	MSMEG_1672	succinate dehydrogenase, cytochrome b556 subunit(sdhC)	13	11	8	12	11	9	0.660234	0.094521	0.161435	4	0
ABK73959.1	MSMEG_2443	hypothetical protein(MSMEG_2443)	9	2	3	1	6	7	0.660234	0.317911	0.320618	5	0
ABK73974.1	MSMEG_2619	efflux protein(MSMEG_2619)	9	9	7	10	9	6	0.660234	0.134345	0.195618	6	0
ABK74091.1	MSMEG_5486	peptidase S1 and S6, chymotrypsin/Hap(MSMEG_5486)	38	24	22	31	28	25	0.660234	0.0126173	0.0532746	13	0
ABK74212.1	MSMEG_6253	fur family protein transcriptional regulator(MSMEG_6253)	2	3	3	2	2	4	0.660234	0.380885	0.354197	1	0
ABK74475.1	MSMEG_5700	hypothetical protein(MSMEG_5700)	5	3	6	7	3	4	0.660234	0.252275	0.283157	6	0
ABK74693.1	MSMEG_1929	hypothetical protein(MSMEG_1929)	5	5	3	4	6	3	0.660234	0.268964	0.292809	5	4
ABK74773.1	MSMEG_4183	phosphoglycolate phosphatase(MSMEG_4183)	16	13	16	14	15	16	0.660234	0.0526041	0.116235	3	0
ABK74795.1	MSMEG_3644	MerR family transcriptional regulator(MSMEG_3644)	9	5	4	6	6	6	0.660234	0.197834	0.247045	5	0
ABK74821.1	MSMEG_2090	cell division protein FtsX(MSMEG_2090)	14	14	11	14	14	11	0.660234	0.0683036	0.135527	10	0
ABK75201.1	MSMEG_3234	integral membrane protein(MSMEG_3234)	4	3	2	3	4	2	0.660234	0.353688	0.339312	2	0
ABK75205.1	MSMEG_2132	acyl carrier protein(MSMEG_2132)	2	3	4	2	3	4	0.660234	0.353688	0.339312	2	0
ABK75275.1	MSMEG_6409	acyltransferase(MSMEG_6409)	16	14	10	17	14	9	0.660234	0.0653271	0.132046	14	0
ABK75336.1	MSMEG_2288	hypothetical protein(MSMEG_2288)	6	2	4	4	4	4	0.660234	0.287208	0.303076	0	0
ABK75564.1	MSMEG_1934	ATP-binding protein(MSMEG_1934)	17	9	15	17	11	13	0.660234	0.0625068	0.128626	3	0
ABK70377.1	MSMEG_3106	quinone oxidoreductase(MSMEG_3106)	33	25	21	30	29	20	0.660234	0.0148442	0.058164	6	1
ABK70477.1	MSMEG_0929	ErfK/YbiS/YcfS/YnhG family protein(MSMEG_0929)	21	19	17	21	21	15	0.660234	0.0324412	0.0893508	12	0
ABK72805.1	MSMEG_5368	ectoine/hydroxyectoine ABC transporter solute-binding protein(ehuB)	26	18	9	23	21	9	0.660234	0.0548419	0.118757	9	2
ABK75952.1	MSMEG_3637	hypothetical protein(MSMEG_3637)	14	8	9	11	13	7	0.660234	0.0992122	0.165328	7	2
ABK74620.1	MSMEG_5225	hypothetical protein(MSMEG_5225)	37	32	27	32	33	30	0.645127	0.0100859	0.0485681	6	0
ABK76153.1	MSMEG_6933	thioredoxin-disulfide reductase(trxB)	103	86	88	84	87	101	0.633954	0.00106716	0.0170858	7	0
ABK75695.1	MSMEG_2624	hypothetical protein(MSMEG_2624)	19	16	16	19	15	16	0.631665	0.0500381	0.113214	6	2
ABK72486.1	MSMEG_1951	hypothetical protein(MSMEG_1951)	39	49	30	35	43	37	0.623081	0.0126424	0.0533185	16	1
ABK74102.1	MSMEG_0466	hypothetical protein(MSMEG_0466)	15	10	10	10	14	10	0.618414	0.103014	0.168517	6	1
ABK70832.1	MSMEG_0834	tuberculin-like protein(MSMEG_0834)	14	11	9	13	12	8	0.617165	0.108213	0.172852	3	1
ABK74008.1	MSMEG_5770	hypothetical protein(MSMEG_5770)	12	9	13	11	11	11	0.617165	0.108213	0.172852	5	1
ABK74393.1	MSMEG_4985	carbonic anhydrase(MSMEG_4985)	18	6	8	10	11	10	0.61443	0.119621	0.182036	6	1
ABK75326.1	MSMEG_4358	D-beta-hydroxybutyrate dehydrogenase(MSMEG_4358)	13	9	10	11	11	9	0.61443	0.119621	0.182036	5	2
ABK73427.1	MSMEG_1215	serine/threonine protein kinase(MSMEG_1215)	15	8	8	10	12	8	0.612928	0.125885	0.187746	2	0
ABK74446.1	MSMEG_1439	50S ribosomal protein L2(rplB)	119	97	84	94	99	97	0.611324	0.000320578	0.00920378	23	0
ABK71817.1	MSMEG_2291	short chain dehydrogenase(MSMEG_2291)	23	19	13	20	14	19	0.606795	0.0514168	0.114855	8	1
ABK70785.1	MSMEG_3308	universal stress protein family protein(MSMEG_3308)	11	8	8	9	9	8	0.605786	0.155442	0.213711	4	1
ABK70934.1	MSMEG_3259	acyl-CoA dehydrogenase(MSMEG_3259)	10	9	8	9	10	7	0.605786	0.155442	0.213711	5	0
ABK73060.1	MSMEG_3000	metallopeptidase, zinc binding(MSMEG_3000)	12	8	7	10	8	8	0.605786	0.155442	0.213711	4	1
ABK73979.1	MSMEG_6081	hypothetical protein(MSMEG_6081)	14	6	7	10	9	7	0.605786	0.155442	0.213711	6	0
ABK70275.1	MSMEG_3155	hypothetical protein(MSMEG_3155)	45	34	28	34	39	30	0.605267	0.0110822	0.050403	14	1
ABK75621.1	MSMEG_0775	metallo-beta-lactamase superfamily protein(MSMEG_0775)	12	8	6	8	9	8	0.60365	0.16416	0.220673	3	1
ABK72511.1	MSMEG_3859	glycosyl transferase family protein(MSMEG_3859)	40	33	30	36	32	31	0.60309	0.0125648	0.0531824	6	0
ABK71877.1	MSMEG_3081	hypothetical protein(MSMEG_3081)	38	33	26	30	32	31	0.59948	0.0152533	0.0590076	7	1
ABK72111.1	MSMEG_2350	hypothetical protein(MSMEG_2350)	16	16	14	17	17	10	0.596103	0.0761087	0.144076	0	0
ABK74954.1	MSMEG_4702	ABC transporter permease(MSMEG_4702)	7	10	6	9	9	4	0.596103	0.194337	0.244481	6	1
ABK75013.1	MSMEG_2744	thymidylate synthase(MSMEG_2744)	10	8	5	8	6	8	0.596103	0.194337	0.244481	5	0
ABK73765.1	MSMEG_2654	30S ribosomal protein S15(rpsO)	37	20	34	26	29	32	0.595383	0.0186498	0.0659943	4	2
ABK76059.1	MSMEG_1340	(3R)-hydroxyacyl-ACP dehydratase subunit HadA(MSMEG_1340)	15	16	14	12	15	16	0.594645	0.0796624	0.147713	7	1
ABK75888.1	MSMEG_6159	hypothetical protein(MSMEG_6159)	20	10	14	15	14	13	0.59312	0.0834197	0.1514	4	0
ABK75182.1	MSMEG_4626	ribonuclease, Rne/Rng family protein(MSMEG_4626)	123	102	78	102	92	95	0.591986	0.000420924	0.0107498	29	0
ABK71824.1	MSMEG_1472	30S ribosomal protein S5(rpsE)	78	54	61	53	66	65	0.591339	0.00247922	0.0252235	11	0
ABK71841.1	MSMEG_5659	ABC transporter ATP-binding protein(MSMEG_5659)	7	9	5	9	9	2	0.589844	0.218499	0.26167	7	3
ABK73705.1	MSMEG_4307	hypothetical protein(MSMEG_4307)	11	4	6	5	7	8	0.589844	0.218499	0.26167	4	0
ABK74717.1	MSMEG_2197	hypothetical protein(MSMEG_2197)	15	12	15	15	11	14	0.589844	0.0916026	0.158913	0	0
ABK75037.1	MSMEG_3829	esterase(MSMEG_3829)	8	6	7	9	6	5	0.589844	0.218499	0.26167	6	0
ABK74163.1	MSMEG_1341	(3R)-hydroxyacyl-ACP dehydratase subunit HadB(MSMEG_1341)	30	27	22	23	29	23	0.585272	0.0285536	0.0831879	6	0
ABK72590.1	MSMEG_4311	hypothetical protein(MSMEG_4311)	8	5	6	7	6	5	0.582231	0.246733	0.279818	7	0
ABK72840.1	MSMEG_6389	arabinosyltransferase A(MSMEG_6389)	26	28	20	33	21	16	0.580063	0.0344584	0.0922979	12	0
ABK75806.1	MSMEG_5691	hypothetical protein(MSMEG_5691)	23	17	15	21	14	17	0.579314	0.062272	0.128336	2	0
ABK72030.1	MSMEG_0846	monovalent cation/H+ antiporter subunit D(MSMEG_0846)	8	7	3	10	5	2	0.577772	0.262668	0.289236	4	1
ABK72685.1	MSMEG_4771	hypothetical protein(MSMEG_4771)	7	4	7	6	5	6	0.577772	0.262668	0.289236	12	1
ABK72214.1	MSMEG_3209	phosphoribosyl isomerase A(MSMEG_3209)	38	25	26	30	32	22	0.576818	0.0233495	0.074415	5	0
ABK74607.1	MSMEG_6365	hypothetical protein(MSMEG_6365)	58	38	41	46	42	41	0.573429	0.00772295	0.0432145	3	0
ABK73238.1	MSMEG_4283	2-oxoglutarate dehydrogenase, E2 component, dihydrolipoamide succinyltransferase(sucB)	302	255	228	237	244	256	0.569206	0.000637435	0.0133687	33	1
ABK71014.1	MSMEG_4490	UDP pyrophosphate synthase(uppS)	19	15	14	12	18	15	0.567124	0.0850952	0.152995	10	2
ABK70994.1	MSMEG_3070	LprG protein(MSMEG_3070)	38	47	22	35	36	29	0.562623	0.0322818	0.0891108	11	0
ABK70225.1	MSMEG_6109	LpqG protein(MSMEG_6109)	11	13	6	10	9	9	0.560698	0.168154	0.22401	5	0
ABK71782.1	MSMEG_5362	hypothetical protein(MSMEG_5362)	7	3	5	5	4	5	0.560698	0.319654	0.321567	3	2
ABK72959.1	MSMEG_2418	ribonuclease III(rnc)	11	11	8	11	9	8	0.560698	0.168154	0.22401	8	1
ABK73847.1	MSMEG_5124	2,4-dienoyl-CoA reductase(MSMEG_5124)	7	1	7	4	6	4	0.560698	0.319654	0.321567	14	4
ABK69650.1	MSMEG_0743	xanthine dehydrogenase(MSMEG_0743)	14	6	9	11	7	9	0.55714	0.177636	0.231696	2	1
ABK70013.1	MSMEG_0127	oxidoreductase, zinc-binding dehydrogenase(MSMEG_0127)	27	16	15	15	18	21	0.55714	0.066075	0.132933	3	0
ABK71879.1	MSMEG_6076	2-C-methyl-D-erythritol 4-phosphate cytidylyltransferase(ispD)	16	16	10	15	13	11	0.553319	0.113136	0.176772	2	3
ABK70245.1	MSMEG_5416	LpqU protein(MSMEG_5416)	7	4	3	5	5	3	0.553319	0.342417	0.333542	5	0
ABK72170.1	MSMEG_1876	lipoprotein LpqB(MSMEG_1876)	13	12	3	8	10	8	0.553319	0.187799	0.239586	7	2
ABK72796.1	MSMEG_0971	hypothetical protein(MSMEG_0971)	10	13	5	11	10	5	0.553319	0.187799	0.239586	6	1
ABK73839.1	MSMEG_6242	alcohol dehydrogenase(MSMEG_6242)	6	3	5	3	1	9	0.553319	0.40066	0.364458	18	0
ABK73224.1	MSMEG_1470	50S ribosomal protein L6(rplF)	67	51	48	49	51	54	0.551981	0.0055908	0.03664	12	1
ABK73051.1	MSMEG_2625	transcription elongation factor NusA(nusA)	39	25	32	30	31	28	0.551005	0.0247925	0.0768673	12	0
ABK73687.1	MSMEG_6874	aldehyde dehydrogenase(MSMEG_6874)	36	39	20	28	27	33	0.54981	0.0314669	0.0878669	9	1
ABK73760.1	MSMEG_3595	hypothetical protein(MSMEG_3595)	10	8	9	12	6	7	0.549203	0.198707	0.247687	3	2
ABK74681.1	MSMEG_3795	hypothetical protein(MSMEG_3795)	13	12	15	14	12	11	0.547759	0.124903	0.186808	3	0
ABK75085.1	MSMEG_4495	hypothetical protein(MSMEG_4495)	12	16	12	18	11	8	0.547759	0.124903	0.186808	3	1
ABK70081.1	MSMEG_0083	membrane-anchored mycosin mycp1(MSMEG_0083)	21	16	16	18	19	12	0.547023	0.0824625	0.150476	9	0
ABK75914.1	MSMEG_3619	short chain dehydrogenase(MSMEG_3619)	39	41	26	34	33	31	0.547023	0.0203256	0.0691094	3	1
ABK70690.1	MSMEG_2301	glyoxalase/bleomycin resistance protein/dioxygenase(MSMEG_2301)	4	3	6	4	5	3	0.544757	0.367528	0.347003	1	1
ABK72041.1	MSMEG_3117	cytochrome aa3 controlling protein(MSMEG_3117)	4	6	3	6	4	2	0.544757	0.367528	0.347003	2	0
ABK72286.1	MSMEG_2731	DNA repair ATPase(MSMEG_2731)	70	70	41	64	63	40	0.544092	0.0149529	0.0583902	20	2
ABK71006.1	MSMEG_2974	cyclophilin type peptidyl-prolyl cis-trans isomerase(MSMEG_2974)	16	15	7	13	12	10	0.541589	0.138198	0.199079	12	0
ABK72759.1	MSMEG_3222	prolipoprotein diacylglyceryl transferase(MSMEG_3222)	17	11	10	14	12	9	0.541589	0.138198	0.199079	6	2
ABK73260.1	MSMEG_4351	oxidoreductase YjgI(MSMEG_4351)	15	10	13	14	9	12	0.541589	0.138198	0.199079	1	2
ABK75640.1	MSMEG_1435	30S ribosomal protein S10(rpsJ)	45	32	37	35	36	34	0.541589	0.0179235	0.0646015	8	0
ABK75027.1	MSMEG_6875	endoribonuclease L-PSP family protein(MSMEG_6875)	17	22	10	15	19	11	0.537377	0.099177	0.165299	8	2
ABK72699.1	MSMEG_2698	hypothetical protein(MSMEG_2698)	5	4	3	3	5	3	0.534703	0.395363	0.361754	4	0
ABK72886.1	MSMEG_0058	hypothetical protein(MSMEG_0058)	5	2	5	4	4	3	0.534703	0.395363	0.361754	1	0
ABK73831.1	MSMEG_6542	B12-binding domain-containing protein(MSMEG_6542)	7	2	3	5	5	1	0.534703	0.395363	0.361754	0	1
ABK70795.1	MSMEG_3894	proteasome subunit alpha(MSMEG_3894)	40	31	25	29	31	28	0.534703	0.028857	0.0836817	4	2
ABK72408.1	MSMEG_1465	50S ribosomal protein L14(rplN)	35	23	24	24	23	28	0.531501	0.0416493	0.102242	11	0
ABK69908.1	MSMEG_1676	adenosine deaminase(add)	44	24	37	30	29	37	0.530951	0.024333	0.0760832	8	0
ABK69700.1	MSMEG_5675	pyridoxamine 5'-phosphate oxidase(pdxH)	23	19	16	19	18	16	0.530173	0.0796338	0.147685	6	0
ABK73882.1	MSMEG_3086	triosephosphate isomerase(tpiA)	46	56	32	47	43	32	0.524882	0.0258619	0.0786419	12	0
ABK69688.1	MSMEG_5452	hypothetical protein(MSMEG_5452)	14	12	7	10	11	9	0.52273	0.179865	0.233457	9	2
ABK73316.1	MSMEG_4940	F0F1 ATP synthase subunit B(MSMEG_4940)	19	16	20	14	18	18	0.52273	0.0911667	0.15853	6	1
ABK73560.1	MSMEG_3776	N-acetyl-gamma-glutamyl-phosphate reductase(argC)	26	23	17	20	21	19	0.52273	0.0673815	0.134463	11	0
ABK70032.1	MSMEG_2660	AsnC family transcriptional regulator(MSMEG_2660)	5	2	4	4	2	4	0.52273	0.426392	0.377159	3	0
ABK71180.1	MSMEG_3689	sodium:solute symporter(MSMEG_3689)	41	45	24	38	36	26	0.52273	0.0281144	0.082465	9	0
ABK71968.1	MSMEG_0678	deoxycytidine triphosphate deaminase(dcd)	11	5	6	6	6	8	0.52273	0.267206	0.291819	3	2
ABK72060.1	MSMEG_0564	xanthine/uracil permease(MSMEG_0564)	4	4	3	3	3	4	0.52273	0.426392	0.377159	3	1
ABK72884.1	MSMEG_3380	pyridoxamine 5'-phosphate oxidase-like FMN-binding protein(MSMEG_3380)	7	0	4	4	4	2	0.52273	0.472842	0.398395	6	0
ABK75238.1	MSMEG_6579	hypothetical protein(MSMEG_6579)	4	4	3	3	3	4	0.52273	0.426392	0.377159	1	1
ABK75904.1	MSMEG_1015	TetR family transcriptional regulator(MSMEG_1015)	6	2	3	3	4	3	0.52273	0.426392	0.377159	4	0
ABK71715.1	MSMEG_3124	ABC transporter ATP-binding protein(sufC)	140	96	92	91	98	109	0.52185	0.00264207	0.0259057	10	1
ABK72185.1	MSMEG_4191	hypothetical protein(MSMEG_4191)	10	5	6	6	5	8	0.515844	0.284416	0.3014	4	1
ABK72660.1	MSMEG_5275	permease of the major facilitator superfamily protein(MSMEG_5275)	8	9	4	7	6	6	0.515844	0.284416	0.3014	6	0
ABK75723.1	MSMEG_0783	phosphate acetyltransferase(pta)	26	22	15	29	18	10	0.515844	0.0843785	0.152316	18	1
ABK75343.1	MSMEG_1442	30S ribosomal protein S3(rpsC)	104	94	74	88	82	76	0.515285	0.00180479	0.021837	15	0
ABK76149.1	MSMEG_6894	50S ribosomal protein L9(rplI)	71	57	49	48	58	54	0.514556	0.0073348	0.0421646	11	1
ABK70982.1	MSMEG_6907	MmcI protein(MSMEG_6907)	23	19	20	20	18	18	0.513392	0.0801464	0.148197	5	0
ABK74044.1	MSMEG_4755	hypothetical protein(MSMEG_4755)	38	28	27	27	28	29	0.513392	0.0375624	0.0965292	10	0
ABK74057.1	MSMEG_4899	non-canonical purine NTP pyrophosphatase, RdgB/HAM1 family protein(rdgB)	12	9	10	11	10	7	0.513392	0.200808	0.249226	5	0
ABK71902.1	MSMEG_3618	hypothetical protein(MSMEG_3618)	55	46	33	39	45	37	0.513008	0.0160884	0.0608406	7	1
ABK71938.1	MSMEG_4713	HpcH/HpaI aldolase/citrate lyase(MSMEG_4713)	19	19	13	13	19	14	0.51137	0.109804	0.174137	6	3
ABK70456.1	MSMEG_2750	iron-dependent repressor IdeR(MSMEG_2750)	91	66	57	67	59	67	0.511224	0.00428026	0.0313625	5	0
ABK70880.1	MSMEG_3613	hypothetical protein(MSMEG_3613)	5	3	2	4	2	3	0.508231	0.461216	0.393271	3	2
ABK73351.1	MSMEG_1191	hypothetical protein(MSMEG_1191)	4	2	4	3	2	4	0.508231	0.461216	0.393271	6	0
ABK75902.1	MSMEG_4525	coproporphyrinogen III oxidase(MSMEG_4525)	3	3	4	3	4	2	0.508231	0.461216	0.393271	2	0
ABK74578.1	MSMEG_3881	proline dipeptidase(MSMEG_3881)	45	26	28	31	28	30	0.506611	0.03499	0.0930478	2	1
ABK69761.1	MSMEG_2765	deoxyuridine 5'-triphosphate nucleotidohydrolase(dut)	26	16	16	18	17	17	0.502693	0.0958766	0.162579	1	0
ABK73117.1	MSMEG_5267	glutaryl-CoA dehydrogenase(MSMEG_5267)	12	7	10	9	7	10	0.502693	0.224871	0.265942	9	0
ABK74299.1	MSMEG_4753	antioxidant, AhpC/TSA family protein(MSMEG_4753)	25	16	17	19	18	15	0.502693	0.0958766	0.162579	9	1
ABK70983.1	MSMEG_2400	50S ribosomal protein L28(rpmB)	9	4	6	8	4	5	0.499769	0.323452	0.323619	5	0
ABK74818.1	MSMEG_0754	hypothetical protein(MSMEG_0754)	17	9	12	12	11	11	0.499769	0.171373	0.226656	3	0
ABK75565.1	MSMEG_3608	acetyl-CoA acetyltransferase(MSMEG_3608)	26	15	16	19	16	16	0.499769	0.100364	0.166255	6	0
ABK70808.1	MSMEG_3064	methionyl-tRNA formyltransferase(fmt)	25	16	15	18	20	12	0.496735	0.105103	0.170283	4	1
ABK74785.1	MSMEG_6630	glyoxalase(MSMEG_6630)	7	8	13	10	8	7	0.496735	0.238255	0.274575	8	0
ABK72985.1	MSMEG_0970	phosphoglycerate mutase(MSMEG_0970)	17	9	11	10	12	11	0.495175	0.180704	0.234115	5	0
ABK70389.1	MSMEG_2554	phosphotransferase enzyme family protein(MSMEG_2554)	2	1	6	2	2	4	0.490309	0.522904	0.419135	4	2
ABK71397.1	MSMEG_4236	cell division protein MraZ(mraZ)	2	5	2	5	1	2	0.490309	0.500628	0.410161	4	2
ABK74577.1	MSMEG_6103	dihydropteroate synthase(folP)	4	2	3	3	3	2	0.490309	0.500628	0.410161	3	2
ABK75061.1	MSMEG_0763	antibiotic transporter(MSMEG_0763)	15	21	9	16	11	13	0.490309	0.147088	0.206793	5	1
ABK72390.1	MSMEG_5771	hypothetical protein(MSMEG_5771)	21	10	13	13	15	11	0.486204	0.154693	0.213103	3	1
ABK70573.1	MSMEG_2417	hypothetical protein(MSMEG_2417)	11	6	9	8	7	8	0.483356	0.268168	0.292361	4	0
ABK73384.1	MSMEG_2205	acyl-CoA dehydrogenase(MSMEG_2205)	23	15	14	15	14	17	0.483356	0.126918	0.188728	10	0
ABK71032.1	MSMEG_4342	metallo-beta-lactamase(MSMEG_4342)	7	5	5	6	5	4	0.479662	0.369958	0.348328	4	0
ABK75910.1	MSMEG_2945	Holliday junction DNA helicase RuvB(ruvB)	6	3	8	6	3	6	0.479662	0.369958	0.348328	3	2
ABK71950.1	MSMEG_6427	[Mn] superoxide dismutase(MSMEG_6427)	47	51	46	52	41	34	0.478994	0.0195717	0.0676908	11	0
ABK72990.1	MSMEG_1610	GMP synthase(guaA)	50	43	32	39	35	36	0.475809	0.0283008	0.082773	10	0
ABK70265.1	MSMEG_4227	UDPdiphospho-muramoylpentapeptide beta-N- acetylglucosaminyltransferase(murG)	25	14	19	17	18	16	0.474678	0.115265	0.178416	7	2
ABK70045.1	MSMEG_4367	formamidase(MSMEG_4367)	28	22	16	21	19	18	0.473821	0.0958551	0.162561	12	2
ABK71134.1	MSMEG_6388	arabinosyltransferase B(MSMEG_6388)	22	30	14	20	21	17	0.473821	0.0995905	0.165633	13	0
ABK75506.1	MSMEG_6073	23S rRNA (guanosine(2251)-2'-O)-methyltransferase RlmB(MSMEG_6073)	29	20	17	22	22	14	0.473821	0.0958551	0.162561	10	0
ABK75074.1	MSMEG_4261	ubiquinol-cytochrome C reductase cytochrome C subunit(MSMEG_4261)	52	52	44	48	48	34	0.473148	0.0195397	0.0676333	7	0
ABK73898.1	MSMEG_4362	universal stress protein family protein(MSMEG_4362)	21	14	14	18	14	11	0.471789	0.146859	0.206599	6	1
ABK74692.1	MSMEG_6091	negative regulator of genetic competence ClpC/mecB(MSMEG_6091)	339	242	218	234	233	234	0.471453	0.00128851	0.0184677	51	0
ABK69898.1	MSMEG_2944	Holliday junction DNA helicase RuvA(ruvA)	4	3	1	3	2	2	0.467589	0.545701	0.427925	8	0
ABK70530.1	MSMEG_4770	hypothetical protein(MSMEG_4770)	3	3	2	3	2	2	0.467589	0.545701	0.427925	13	0
ABK71883.1	MSMEG_2006	2,3-dihydroxybiphenyl 1,2-dioxygenase(MSMEG_2006)	4	1	3	3	1	3	0.467589	0.545701	0.427925	3	0
ABK72322.1	MSMEG_4123	3-hydroxyisobutyrate dehydrogenase(MSMEG_4123)	4	3	1	2	3	2	0.467589	0.545701	0.427925	3	2
ABK75080.1	MSMEG_4237	transmembrane protein(MSMEG_4237)	7	6	3	5	4	5	0.467589	0.396641	0.362409	4	0
ABK75303.1	MSMEG_6049	hypothetical protein(MSMEG_6049)	13	12	7	10	10	8	0.467589	0.237874	0.274335	8	1
ABK75676.1	MSMEG_1604	FAD dependent oxidoreductase(MSMEG_1604)	37	28	23	29	22	26	0.467589	0.0622906	0.128359	19	3
ABK70539.1	MSMEG_0692	hypothetical protein(MSMEG_0692)	36	34	25	28	29	26	0.465418	0.0551246	0.119068	4	0
ABK73908.1	MSMEG_2009	GntR family transcriptional regulator(MSMEG_2009)	9	6	8	6	8	6	0.4586	0.322579	0.323149	2	0
ABK70284.1	MSMEG_4709	enoyl-CoA hydratase(MSMEG_4709)	33	21	21	24	18	23	0.453783	0.0909453	0.158334	5	0
ABK70946.1	MSMEG_5645	hypothetical protein(MSMEG_5645)	7	6	2	5	4	4	0.453783	0.426043	0.376991	3	2
ABK73797.1	MSMEG_3261	hypothetical protein(MSMEG_3261)	13	7	10	10	11	5	0.453783	0.266854	0.29162	2	0
ABK74300.1	MSMEG_2111	chorismate mutase(MSMEG_2111)	12	8	10	9	9	8	0.453783	0.266854	0.29162	3	0
ABK75644.1	MSMEG_6434	hypothetical protein(MSMEG_6434)	12	9	9	8	9	9	0.453783	0.266854	0.29162	12	3
ABK75652.1	MSMEG_1911	catechol 1,2-dioxygenase(catA)	7	5	3	2	5	6	0.453783	0.426043	0.376991	12	0
ABK71739.1	MSMEG_1524	DNA-directed RNA polymerase subunit alpha(rpoA)	277	254	173	223	218	167	0.44873	0.00830385	0.0446852	15	0
ABK70845.1	MSMEG_3066	ribulose-phosphate 3-epimerase(rpe)	19	14	11	13	13	12	0.44873	0.189035	0.240522	6	0
ABK71542.1	MSMEG_0359	hypothetical protein(MSMEG_0359)	16	22	6	18	14	6	0.44873	0.295286	0.307847	8	5
ABK72025.1	MSMEG_3649	hypothetical protein(MSMEG_3649)	8	6	8	8	8	3	0.44873	0.343817	0.334253	3	2
ABK75292.1	MSMEG_0261	p40 protein(MSMEG_0261)	9	6	7	6	7	6	0.44873	0.343817	0.334253	3	1
ABK75837.1	MSMEG_2766	hypothetical protein(MSMEG_2766)	50	44	43	39	44	35	0.444845	0.0319556	0.0886163	6	0
ABK73491.1	MSMEG_1342	(3R)-hydroxyacyl-ACP dehydratase subunit HadC(MSMEG_1342)	14	9	13	8	13	10	0.444505	0.23613	0.273233	9	0
ABK71182.1	MSMEG_4722	short-chain dehydrogenase(MSMEG_4722)	48	31	36	36	33	30	0.4441	0.0464	0.108674	8	0
ABK74823.1	MSMEG_3479	2-Cys peroxiredoxin(tpx)	36	26	17	25	23	20	0.443916	0.0903323	0.157791	4	1
ABK70897.1	MSMEG_2410	serine-threonine protein kinase(MSMEG_2410)	53	49	27	42	41	28	0.443422	0.0445301	0.106214	12	2
ABK73082.1	MSMEG_2426	nitrogen regulatory protein P-II(MSMEG_2426)	20	15	15	15	15	13	0.442642	0.169335	0.224985	8	0
ABK75549.1	MSMEG_2424	signal recognition particle-docking protein FtsY(ftsY)	47	40	27	37	36	25	0.442054	0.0481441	0.11089	17	1
ABK70376.1	MSMEG_2520	elongation factor Ts(tsf)	266	257	181	217	196	191	0.439207	0.00694618	0.0410544	24	0
ABK71645.1	MSMEG_5129	N-acetyl-1-D-myo-Inosityl-2-amino-2-deoxy-alpha- D-glucopyranoside deacetylase MshB(MSMEG_5129)	7	7	7	9	4	5	0.437841	0.366895	0.346656	2	0
ABK69724.1	MSMEG_1419	hypothetical protein(MSMEG_1419)	14	6	8	9	8	7	0.437841	0.300325	0.310765	0	1
ABK73034.1	MSMEG_1115	ubiquinone/menaquinone biosynthesis methyltransferase(ubiE)	14	7	7	8	7	9	0.437841	0.300325	0.310765	11	0
ABK74094.1	MSMEG_1136	hypothetical protein(MSMEG_1136)	7	1	6	4	5	3	0.437841	0.458574	0.39209	3	0
ABK75183.1	MSMEG_3478	tena/thi-4 family protein(MSMEG_3478)	6	4	4	5	3	4	0.437841	0.458574	0.39209	2	0
ABK74679.1	MSMEG_4276	branched-chain amino acid aminotransferase(ilvE)	88	76	66	73	59	65	0.436796	0.00964011	0.0476755	10	0
ABK72973.1	MSMEG_2415	hemerythrin HHE cation binding protein(MSMEG_2415)	29	33	21	20	26	25	0.434942	0.0895966	0.157133	11	0
ABK72306.1	MSMEG_0033	protein phosphatase 2C(MSMEG_0033)	42	40	28	36	33	25	0.433463	0.0559117	0.120124	6	0
ABK74955.1	MSMEG_2752	RNA polymerase sigma factor SigB(MSMEG_2752)	37	20	39	27	23	32	0.432823	0.102259	0.167869	14	0
ABK71828.1	MSMEG_5070	trypsin(MSMEG_5070)	57	51	36	48	44	31	0.432823	0.0326233	0.0896238	21	2
ABK70390.1	MSMEG_0930	serine 3-dehydrogenase(MSMEG_0930)	20	12	9	16	11	8	0.431965	0.221269	0.26354	5	2
ABK71829.1	MSMEG_6439	ribonuclease activity regulator protein RraA(MSMEG_6439)	14	9	11	9	12	8	0.430752	0.26405	0.290028	5	0
ABK71750.1	MSMEG_4950	peptide chain release factor 1(prfA)	52	35	35	36	34	34	0.429936	0.0474204	0.109979	9	1
ABK70355.1	MSMEG_0806	hydrolase(MSMEG_0806)	24	17	20	22	15	15	0.429936	0.143626	0.203834	12	1
ABK69863.1	MSMEG_3493	hypothetical protein(MSMEG_3493)	11	8	8	9	7	7	0.428908	0.319014	0.321219	3	1
ABK73464.1	MSMEG_2656	polynucleotide phosphorylase(gpsI)	486	366	322	331	345	322	0.425913	0.00233407	0.0245889	36	1
ABK73499.1	MSMEG_2026	short chain dehydrogenase(MSMEG_2026)	55	47	38	44	43	32	0.425769	0.0373981	0.0963139	6	2
ABK76025.1	MSMEG_3733	hypothetical protein(MSMEG_3733)	9	3	8	7	4	6	0.425769	0.392026	0.360034	3	0
ABK73535.1	MSMEG_6941	R3H domain-containing protein(MSMEG_6941)	91	73	69	66	68	64	0.425404	0.0109039	0.0500897	6	0
ABK75210.1	MSMEG_6256	aspartate-semialdehyde dehydrogenase(asd)	102	78	79	79	73	68	0.424785	0.00815469	0.0443184	12	1
ABK71224.1	MSMEG_2641	enoyl-CoA hydratase(MSMEG_2641)	24	30	19	25	20	17	0.424606	0.117164	0.179944	4	2
ABK71256.1	MSMEG_2437	16S rRNA-processing protein RimM(rimM)	13	11	9	13	9	6	0.423195	0.279505	0.298611	3	0
ABK72517.1	MSMEG_5920	FMN-dependent monooxygenase(MSMEG_5920)	19	12	15	14	10	15	0.422074	0.207357	0.253936	11	0
ABK72207.1	MSMEG_0044	hypothetical protein(MSMEG_0044)	18	18	16	20	13	11	0.419226	0.184949	0.237409	6	1
ABK73075.1	MSMEG_4216	hypothetical protein(MSMEG_4216)	5	4	4	4	4	3	0.419226	0.494739	0.407722	1	0
ABK69619.1	MSMEG_4917	hypothetical protein(MSMEG_4917)	50	36	31	38	34	27	0.419226	0.0570064	0.121587	7	0
ABK70516.1	MSMEG_5073	O-methyltransferase, family protein 3(MSMEG_5073)	25	22	18	19	19	17	0.419226	0.14198	0.202407	1	0
ABK71726.1	MSMEG_5122	ferredoxin(MSMEG_5122)	46	23	28	29	23	30	0.417873	0.0801154	0.148166	4	0
ABK69744.1	MSMEG_6399	antigen 85-C(MSMEG_6399)	19	12	14	13	14	11	0.416308	0.218377	0.261587	4	1
ABK73944.1	MSMEG_6384	catalase/peroxidase HPI(katG)	100	65	85	75	66	70	0.415549	0.0103191	0.0490167	37	0
ABK70863.1	MSMEG_1981	hypothetical protein(MSMEG_1981)	17	8	7	7	10	10	0.415121	0.29607	0.308304	5	0
ABK72610.1	MSMEG_6288	hypothetical protein(MSMEG_6288)	14	10	8	10	10	7	0.415121	0.29607	0.308304	5	4
ABK73607.1	MSMEG_3741	transcriptional regulator(MSMEG_3741)	13	10	9	14	7	6	0.415121	0.29607	0.308304	3	2
ABK75012.1	MSMEG_2618	uroporphyrin-III C-methyltransferase(cobA)	62	43	48	41	46	42	0.414073	0.0351844	0.0933194	7	0
ABK72003.1	MSMEG_0305	acyltransferase domain-containing protein(MSMEG_0305)	8	3	8	6	4	6	0.412306	0.419459	0.373807	11	0
ABK71890.1	MSMEG_3655	ABC transporter permease(MSMEG_3655)	14	17	13	15	12	10	0.410256	0.230091	0.269362	14	2
ABK71581.1	MSMEG_2048	alcohol dehydrogenase(MSMEG_2048)	10	6	9	7	4	10	0.408695	0.360952	0.343379	3	0
ABK73517.1	MSMEG_4907	Mov34/MPN/PAD-1 family protein(MSMEG_4907)	19	13	18	15	13	14	0.408695	0.204407	0.25183	0	0
ABK75960.1	MSMEG_3884	hypothetical protein(MSMEG_3884)	25	24	13	21	16	15	0.406477	0.163274	0.219925	11	1
ABK71131.1	MSMEG_4707	non-heme bromoperoxidase BPO-A2(MSMEG_4707)	9	11	11	10	9	7	0.406477	0.313843	0.318383	3	0
ABK71243.1	MSMEG_4470	ABC transporter(MSMEG_4470)	12	13	6	11	10	5	0.406477	0.313843	0.318383	4	4
ABK76166.1	MSMEG_2323	GntR family transcriptional regulator(MSMEG_2323)	16	7	8	7	8	11	0.406477	0.313843	0.318383	4	0
ABK72261.1	MSMEG_0702	monooxygenase(MSMEG_0702)	56	42	32	41	39	29	0.40605	0.0532219	0.116942	6	1
ABK73799.1	MSMEG_2746	hypothetical protein(MSMEG_2746)	40	35	30	32	30	26	0.40542	0.0782692	0.146305	9	0
ABK70128.1	MSMEG_0789	thiamine-phosphate pyrophosphorylase(thiE)	26	20	21	23	17	16	0.4015	0.15355	0.212171	4	2
ABK72892.1	MSMEG_0937	DNA-binding response regulator RegX3(regX3)	28	19	20	20	18	18	0.4015	0.15355	0.212171	7	2
ABK70741.1	MSMEG_4497	PhoH family protein(MSMEG_4497)	62	36	48	37	36	49	0.401147	0.0535766	0.117344	9	2
ABK71142.1	MSMEG_6422	ferritin family protein(MSMEG_6422)	39	16	30	20	26	25	0.40059	0.12644	0.188274	2	1
ABK70333.1	MSMEG_0369	hypothetical protein(MSMEG_0369)	14	12	10	11	12	7	0.397199	0.290825	0.305226	3	0
ABK70362.1	MSMEG_4186	hypothetical protein(MSMEG_4186)	6	5	7	6	4	5	0.397199	0.449481	0.387973	4	0
ABK70830.1	MSMEG_3477	inv protein(MSMEG_3477)	16	15	11	12	14	9	0.397199	0.255809	0.28525	3	0
ABK71262.1	MSMEG_6424	transmembrane protein(MSMEG_6424)	6	4	2	3	4	3	0.397199	0.535165	0.423911	0	1
ABK71289.1	MSMEG_5220	esterase/lipase/thioesterase(MSMEG_5220)	4	4	4	4	3	3	0.397199	0.535165	0.423911	1	0
ABK71508.1	MSMEG_3208	imidazole glycerol phosphate synthase subunit HisH(hisH)	11	5	8	8	6	6	0.397199	0.384512	0.356113	3	1
ABK72021.1	MSMEG_1926	acid phosphatase(MSMEG_1926)	7	5	6	6	4	5	0.397199	0.449481	0.387973	2	0
ABK72586.1	MSMEG_1913	hypothetical protein(ybaK)	6	6	6	5	6	4	0.397199	0.449481	0.387973	6	1
ABK73276.1	MSMEG_1529	serine esterase, cutinase(MSMEG_1529)	21	9	12	12	12	11	0.397199	0.255809	0.28525	2	0
ABK73485.1	MSMEG_1398	30S ribosomal protein S12(rpsL)	8	6	10	4	9	7	0.397199	0.384512	0.356113	16	0
ABK75625.1	MSMEG_2407	morphine 6-dehydrogenase(MSMEG_2407)	58	42	38	41	41	33	0.397199	0.0519848	0.115519	3	1
ABK75810.1	MSMEG_0861	phosphatidylserine decarboxylase(psd)	9	7	8	7	7	6	0.397199	0.384512	0.356113	2	0
ABK76083.1	MSMEG_4251	cyclase/dehydrase(MSMEG_4251)	3	2	7	4	4	2	0.397199	0.535165	0.423911	10	2
ABK71112.1	MSMEG_3257	xylulokinase(xylB)	42	35	30	36	26	27	0.3945	0.0835512	0.151527	4	0
ABK74344.1	MSMEG_6942	inner membrane protein translocase component YidC(MSMEG_6942)	32	30	21	29	17	23	0.393719	0.122851	0.18483	20	1
ABK73963.1	MSMEG_4623	GTPase ObgE(obgE)	31	27	19	23	19	22	0.393447	0.136086	0.197191	13	2
ABK73994.1	MSMEG_3205	histidinol dehydrogenase(hisD)	54	45	36	41	39	32	0.390773	0.0578652	0.122719	5	2
ABK71755.1	MSMEG_3111	extracellular solute-binding protein(MSMEG_3111)	13	20	8	15	12	7	0.390145	0.291963	0.305898	15	0
ABK71117.1	MSMEG_4556	GTP-binding protein LepA(lepA)	54	40	34	39	30	37	0.388154	0.065406	0.132141	33	2
ABK74812.1	MSMEG_2541	ribosome recycling factor(frr)	61	40	43	43	37	39	0.385127	0.0543754	0.11824	13	1
ABK71562.1	MSMEG_1817	transmembrane protein(MSMEG_1817)	9	7	7	9	4	6	0.384599	0.410041	0.369171	5	1
ABK73529.1	MSMEG_2735	diaminopimelate epimerase(dapF)	7	8	8	6	6	7	0.384599	0.410041	0.369171	1	1
ABK76009.1	MSMEG_2112	hypothetical protein(MSMEG_2112)	17	27	13	14	20	13	0.381933	0.250752	0.282246	5	1
ABK71008.1	MSMEG_0779	3-oxoacyl-ACP reductase(MSMEG_0779)	10	3	4	7	3	4	0.380126	0.482429	0.402529	5	0
ABK71666.1	MSMEG_3514	hypothetical protein(MSMEG_3514)	6	8	3	3	4	7	0.380126	0.482429	0.402529	3	0
ABK71894.1	MSMEG_5660	ABC transporter ATP-binding protein(MSMEG_5660)	12	17	5	13	11	4	0.380126	0.395553	0.361851	6	2
ABK72081.1	MSMEG_2691	N-acetylglutamate synthase(MSMEG_2691)	5	6	6	4	5	5	0.380126	0.482429	0.402529	5	0
ABK74513.1	MSMEG_5196	fasciclin domain-containing protein(MSMEG_5196)	23	17	21	26	15	9	0.373353	0.203401	0.251106	9	0
ABK73083.1	MSMEG_4560	periplasmic binding protein(MSMEG_4560)	48	33	35	33	30	32	0.372108	0.0896997	0.157226	2	2
ABK72123.1	MSMEG_2785	integral membrane protein(MSMEG_2785)	2	7	2	6	2	1	0.370727	0.624522	0.459162	4	2
ABK72962.1	MSMEG_3056	ABC transporter ATP-binding protein(MSMEG_3056)	9	7	6	9	4	5	0.370727	0.437749	0.382544	5	0
ABK75487.1	MSMEG_5132	GTP-binding protein TypA(typA)	203	167	156	143	135	152	0.369508	0.0106816	0.0496902	25	0
ABK69749.1	MSMEG_5055	NAD-dependent malic enzyme(MSMEG_5055)	50	37	39	39	27	37	0.369454	0.0804829	0.148532	11	1
ABK73569.1	MSMEG_5454	choloylglycine hydrolase(MSMEG_5454)	41	36	27	38	24	23	0.369185	0.108546	0.173122	5	0
ABK71354.1	MSMEG_3793	translation initiation factor IF-3(infC)	46	27	41	31	30	32	0.366503	0.0969038	0.163436	15	0
ABK72160.1	MSMEG_2754	hypothetical protein(MSMEG_2754)	13	10	15	11	9	11	0.366503	0.318087	0.320714	9	0
ABK72426.1	MSMEG_5779	phosphate ABC transporter ATP-binding protein(pstB)	13	12	13	10	9	12	0.366503	0.318087	0.320714	9	4
ABK72747.1	MSMEG_3247	branched-chain amino acid ABC transporter substrate-binding protein(MSMEG_3247)	84	96	53	63	73	54	0.365903	0.0948688	0.16173	20	1
ABK70189.1	MSMEG_4935	F0F1 ATP synthase subunit epsilon(atpC)	11	12	20	11	11	13	0.363252	0.301374	0.311367	1	0
ABK75997.1	MSMEG_3810	hydrolase(MSMEG_3810)	28	13	18	18	18	12	0.362553	0.223922	0.265312	7	0
ABK72492.1	MSMEG_6412	hypothetical protein(MSMEG_6412)	28	24	23	24	20	17	0.362152	0.174452	0.229151	7	2
ABK73210.1	MSMEG_0858	cell division control protein Cdc48(MSMEG_0858)	44	23	24	28	24	22	0.361893	0.138207	0.199087	11	4
ABK74901.1	MSMEG_5932	hypothetical protein(MSMEG_5932)	7	5	4	4	4	5	0.360674	0.518703	0.417473	10	0
ABK75845.1	MSMEG_4190	3'(2'),5'-bisphosphate nucleotidase CysQ(MSMEG_4190)	11	8	13	10	9	7	0.360674	0.365815	0.346064	3	0
ABK75719.1	MSMEG_3119	ABC transporter ATP-binding protein(MSMEG_3119)	22	17	14	15	12	16	0.358578	0.252753	0.283442	3	0
ABK73697.1	MSMEG_0740	glycosyl hydrolase(MSMEG_0740)	18	15	9	12	12	10	0.355379	0.310158	0.316336	7	4
ABK74099.1	MSMEG_5708	hypothetical protein(MSMEG_5708)	9	8	4	6	7	4	0.355379	0.467877	0.396222	1	3
ABK75683.1	MSMEG_3628	ComA operon protein 2(MSMEG_3628)	8	6	7	6	7	4	0.355379	0.467877	0.396222	3	0
ABK75379.1	MSMEG_1347	50S ribosomal protein L1(rplA)	102	79	86	69	74	73	0.354425	0.0211322	0.0705928	23	1
ABK73425.1	MSMEG_0922	2-deoxyribose-5-phosphate aldolase(deoC)	12	7	7	9	7	5	0.352112	0.424964	0.376473	7	0
ABK74520.1	MSMEG_3692	galactokinase(galK)	13	7	6	8	7	6	0.352112	0.424964	0.376473	0	0
ABK70345.1	MSMEG_3149	hypothetical protein(MSMEG_3149)	29	28	21	24	23	16	0.352112	0.178591	0.232453	10	0
ABK71113.1	MSMEG_6286	aspartate transaminase(MSMEG_6286)	33	33	17	21	27	19	0.351284	0.167299	0.2233	15	4
ABK73362.1	MSMEG_6577	methylmalonyl-CoA carboxyltransferase 12S subunit(MSMEG_6577)	10	10	11	10	7	8	0.349894	0.38803	0.357957	9	0
ABK71854.1	MSMEG_5739	long-chain fatty-acid--CoA ligase(MSMEG_5739)	13	23	15	14	12	15	0.34536	0.285928	0.30231	15	4
ABK75558.1	MSMEG_0317	hypothetical protein(MSMEG_0317)	107	98	70	83	72	66	0.344849	0.0248503	0.076965	16	0
ABK74961.1	MSMEG_1075	1,4-dihydroxy-2-naphthoyl-CoA synthase(menB)	107	77	79	73	62	76	0.342414	0.0260574	0.078959	8	0
ABK69590.1	MSMEG_5594	ferredoxin-dependent glutamate synthase(MSMEG_5594)	5	3	2	2	4	2	0.338306	0.632229	0.462209	6	5
ABK70620.1	MSMEG_1383	endonuclease IV(MSMEG_1383)	15	14	11	13	8	11	0.338306	0.345735	0.335224	9	1
ABK72285.1	MSMEG_3743	SpoOJ regulator protein(soj)	10	3	7	4	4	8	0.338306	0.500699	0.410191	7	0
ABK72623.1	MSMEG_4681	hypothetical protein(MSMEG_4681)	16	13	11	13	9	10	0.338306	0.345735	0.335224	5	1
ABK73780.1	MSMEG_1076	hypothetical protein(MSMEG_1076)	2	6	2	2	3	3	0.338306	0.632229	0.462209	8	0
ABK74630.1	MSMEG_1284	twitching motility protein PilT(MSMEG_1284)	3	4	3	3	3	2	0.338306	0.632229	0.462209	3	0
ABK75000.1	MSMEG_0938	hypothetical protein(MSMEG_0938)	13	11	11	9	9	10	0.338306	0.376607	0.351916	13	0
ABK75331.1	MSMEG_2683	FAD-dependent thymidylate synthase(thyX)	7	8	5	10	3	3	0.338306	0.500699	0.410191	5	1
ABK75776.1	MSMEG_2358	tRNA-specific 2-thiouridylase MnmA(mnmA)	21	8	11	8	11	13	0.338306	0.345735	0.335224	9	0
ABK73909.1	MSMEG_6754	(R)-hydratase(MSMEG_6754)	49	36	45	38	27	39	0.338306	0.102811	0.168343	7	0
ABK74562.1	MSMEG_5238	hypothetical protein(MSMEG_5238)	28	22	20	18	20	18	0.338306	0.218851	0.261909	5	0
ABK70846.1	MSMEG_4180	ATP phosphoribosyltransferase(hisG)	28	19	13	15	16	17	0.338306	0.25273	0.283428	5	1
ABK70980.1	MSMEG_3244	hypothetical protein(MSMEG_3244)	5	5	5	6	5	1	0.338306	0.55878	0.433101	5	2
ABK74298.1	MSMEG_3754	hypothetical protein(MSMEG_3754)	22	18	20	19	15	14	0.338306	0.25273	0.283428	4	1
ABK74588.1	MSMEG_1382	MmpL5 protein(MSMEG_1382)	16	21	13	16	14	10	0.338306	0.294138	0.307176	22	1
ABK71229.1	MSMEG_5715	hypothetical protein(MSMEG_5715)	70	42	47	44	44	39	0.336036	0.0765056	0.14449	12	0
ABK69926.1	MSMEG_2926	glycine betaine/carnitine/choline transport ATP-binding protein opuCA(MSMEG_2926)	29	35	20	24	27	16	0.334006	0.192083	0.242809	10	1
ABK75743.1	MSMEG_0753	hypothetical protein(MSMEG_0753)	25	27	17	23	20	12	0.333069	0.229157	0.268755	5	2
ABK72431.1	MSMEG_2727	glutamate binding protein(MSMEG_2727)	107	113	60	80	76	67	0.331851	0.101264	0.16701	16	2
ABK74914.1	MSMEG_4268	cytochrome C oxidase subunit 2(MSMEG_4268)	86	114	55	80	73	50	0.331216	0.193979	0.244217	15	1
ABK72153.1	MSMEG_4464	modulator of DNA gyrase(MSMEG_4464)	58	38	36	42	34	29	0.330085	0.108555	0.17313	6	1
ABK69586.1	MSMEG_6157	DNA topoisomerase I(topA)	162	154	104	132	114	88	0.329693	0.0496248	0.112714	50	4
ABK70224.1	MSMEG_0093	methyltransferase(MSMEG_0093)	26	20	27	21	21	16	0.32839	0.223435	0.264988	4	0
ABK72251.1	MSMEG_0985	sugar transporter family protein(MSMEG_0985)	10	18	6	12	11	4	0.327658	0.472199	0.398115	12	1
ABK72681.1	MSMEG_2762	inositol-1-monophosphatase(MSMEG_2762)	28	22	18	16	20	18	0.327658	0.240001	0.275668	3	0
ABK71765.1	MSMEG_5104	2,3,4,5-tetrahydropyridine-2,6-dicarboxylate N-succinyltransferase(MSMEG_5104)	107	64	67	62	61	66	0.327658	0.0397996	0.0995665	10	1
ABK73534.1	MSMEG_5841	phosphoribosylaminoimidazole-succinocarboxamide synthase(purC)	63	47	35	45	37	33	0.325815	0.0983866	0.164656	8	1
ABK72654.1	MSMEG_4990	DNA-binding response regulator(MSMEG_4990)	11	3	15	8	7	8	0.325815	0.480483	0.401697	8	0
ABK72763.1	MSMEG_5727	allantoicase(alc)	9	9	11	9	10	4	0.325815	0.437474	0.382415	3	1
ABK75662.1	MSMEG_3636	ABC transporter ferric iron-binding periplasmic protein(MSMEG_3636)	39	39	28	29	34	21	0.324631	0.152603	0.211394	12	2
ABK70853.1	MSMEG_5103	succinyl-diaminopimelate desuccinylase(dapE)	23	15	15	17	15	10	0.324631	0.300892	0.311091	3	1
ABK72868.1	MSMEG_3153	hypothetical protein(MSMEG_3153)	25	10	18	18	11	13	0.324631	0.300892	0.311091	0	0
ABK72830.1	MSMEG_1165	nucleotide-binding protein(MSMEG_1165)	34	30	27	27	23	22	0.322364	0.185346	0.237714	17	1
ABK69982.1	MSMEG_3084	glyceraldehyde-3-phosphate dehydrogenase(gap)	243	283	130	195	193	131	0.322273	0.183233	0.236085	24	0
ABK75043.1	MSMEG_5261	mycothiol conjugate amidase Mca(MSMEG_5261)	46	29	35	27	30	30	0.321818	0.14914	0.208521	6	2
ABK72186.1	MSMEG_2684	4-hydroxy-tetrahydrodipicolinate synthase(dapA)	62	46	45	42	40	39	0.321709	0.0944356	0.161362	8	0
ABK73859.1	MSMEG_3143	aconitate hydratase(acnA)	607	585	365	437	440	354	0.321296	0.0584279	0.123455	41	0
ABK71377.1	MSMEG_4939	F0F1 ATP synthase subunit delta(MSMEG_4939)	90	77	85	63	60	76	0.319579	0.0724329	0.14015	16	0
ABK71635.1	MSMEG_0121	rhamnolipid biosynthesis 3-oxoacyl-ACP reductase(MSMEG_0121)	9	3	7	6	3	6	0.319197	0.53653	0.424435	4	2
ABK72680.1	MSMEG_5893	hypothetical protein(MSMEG_5893)	5	7	7	6	5	4	0.319197	0.53653	0.424435	7	0
ABK73241.1	MSMEG_2396	hypothetical protein(MSMEG_2396)	8	7	4	5	6	4	0.319197	0.53653	0.424435	1	1
ABK74708.1	MSMEG_5470	molybdopterin biosynthesis protein MoeA 1(MSMEG_5470)	37	25	32	19	22	33	0.315098	0.21084	0.256391	3	0
ABK69611.1	MSMEG_2667	HpcH/HpaI aldolase/citrate lyase(MSMEG_2667)	51	32	39	38	30	28	0.314459	0.139194	0.199962	9	0
ABK74167.1	MSMEG_3004	hypothetical protein(MSMEG_3004)	23	20	18	19	16	13	0.314459	0.284104	0.301212	7	1
ABK73271.1	MSMEG_1401	elongation factor Tu(tuf)	1799	1293	1325	1182	1116	1176	0.313765	0.0093482	0.0470643	21	0
ABK75599.1	MSMEG_5308	hypothetical protein(MSMEG_5308)	26	23	21	20	18	17	0.312311	0.256192	0.285475	6	0
ABK71066.1	MSMEG_0403	integral membrane protein(MSMEG_0403)	5	5	4	4	4	3	0.312311	0.603235	0.450562	0	1
ABK75315.1	MSMEG_1735	flavoprotein disulfide reductase(MSMEG_1735)	62	49	38	40	39	38	0.31143	0.108896	0.173406	8	0
ABK72004.1	MSMEG_1669	succinate dehydrogenase iron-sulfur subunit(sdhB)	86	65	58	53	53	58	0.310427	0.0637485	0.130147	11	0
ABK73374.1	MSMEG_2511	siderophore utilization protein(MSMEG_2511)	20	16	15	18	12	10	0.309737	0.332793	0.328572	8	2
ABK69655.1	MSMEG_0363	TetR family transcriptional regulator(MSMEG_0363)	14	11	12	9	8	12	0.308761	0.40825	0.368279	4	1
ABK74205.1	MSMEG_0953	porphobilinogen deaminase(hemC)	17	19	10	13	11	12	0.306597	0.361685	0.343786	1	1
ABK72764.1	MSMEG_1517	hypothetical protein(MSMEG_1517)	81	68	44	56	51	44	0.306182	0.076945	0.144946	16	1
ABK71047.1	MSMEG_6471	glycine/D-amino acid oxidase(MSMEG_6471)	34	27	26	24	22	22	0.304753	0.219711	0.262491	10	0
ABK74069.1	MSMEG_4484	transmembrane protein(MSMEG_4484)	31	38	18	27	25	16	0.304753	0.262383	0.289073	6	3
ABK72871.1	MSMEG_1946	NADH pyrophosphatase(nudC)	12	12	8	9	10	6	0.30409	0.448062	0.387323	1	0
ABK75220.1	MSMEG_3772	ornithine carbamoyltransferase(argF)	39	27	30	25	27	23	0.30409	0.199785	0.248479	9	0
ABK75419.1	MSMEG_0969	glutamate-1-semialdehyde aminotransferase(hemL)	79	46	44	42	47	43	0.303749	0.0976901	0.164085	6	0
ABK75821.1	MSMEG_1671	succinate dehydrogenase hydrophobic membrane anchor protein SdhD(MSMEG_1671)	14	16	11	15	10	7	0.302682	0.394426	0.361272	4	0
ABK74606.1	MSMEG_0709	molecular chaperone DnaK(dnaK)	409	401	296	294	289	280	0.302315	0.0459676	0.108113	41	1
ABK71721.1	MSMEG_3753	hydrolase(MSMEG_3753)	41	31	28	32	21	25	0.30178	0.194647	0.24471	2	0
ABK70961.1	MSMEG_4302	adenylate cyclase(MSMEG_4302)	20	25	14	19	15	12	0.301153	0.312811	0.317812	17	2
ABK73057.1	MSMEG_0464	phosphomethylpyrimidine kinase(MSMEG_0464)	37	27	26	26	25	19	0.297664	0.223128	0.264784	6	1
ABK69593.1	MSMEG_3742	segregation and condensation protein A(scpA)	6	1	2	4	1	2	0.297664	0.691283	0.484466	7	0
ABK70482.1	MSMEG_5005	LprC protein(MSMEG_5005)	8	7	3	5	6	3	0.297664	0.575733	0.439864	3	1
ABK70817.1	MSMEG_6587	ATP-dependent helicase HrpA(hrpA)	10	13	4	10	5	6	0.297664	0.494597	0.407663	23	6
ABK71570.1	MSMEG_4167	alcohol dehydrogenase(MSMEG_4167)	6	2	1	3	0	4	0.297664	0.725512	0.496543	13	1
ABK72897.1	MSMEG_3495	MmpS5 protein(MSMEG_3495)	14	15	7	10	10	8	0.297664	0.431887	0.379781	5	4
ABK73163.1	MSMEG_6127	anti-anti-sigma factor(MSMEG_6127)	30	28	23	21	22	20	0.297664	0.246265	0.279533	3	1
ABK73923.1	MSMEG_0848	monovalent cation/H+ antiporter subunit A(MSMEG_0848)	5	9	4	5	7	2	0.297664	0.575733	0.439864	12	3
ABK74398.1	MSMEG_5924	hypothetical protein(MSMEG_5924)	3	4	2	3	3	1	0.297664	0.691283	0.484466	4	0
ABK74730.1	MSMEG_0685	oxidoreductase, molybdopterin-binding subunit(MSMEG_0685)	1	5	3	3	3	1	0.297664	0.691283	0.484466	4	2
ABK74156.1	MSMEG_5885	short chain dehydrogenase(MSMEG_5885)	22	13	14	16	11	11	0.293451	0.368471	0.347518	5	0
ABK74959.1	MSMEG_0110	NAD(P) transhydrogenase subunit alpha(pntA)	71	73	47	56	50	42	0.292258	0.101389	0.167118	15	0
ABK74736.1	MSMEG_6074	cysteinyl-tRNA synthetase(cysS)	107	53	62	56	54	62	0.292083	0.106852	0.171737	12	1
ABK75173.1	MSMEG_1078	hydrolase(MSMEG_1078)	13	8	10	11	7	6	0.291	0.475295	0.399461	3	2
ABK72383.1	MSMEG_3102	transaldolase(tal)	146	128	97	107	103	77	0.289865	0.0503447	0.113583	18	1
ABK73897.1	MSMEG_4674	trigger factor(tig)	165	206	122	138	126	117	0.288437	0.158305	0.216012	22	0
ABK74401.1	MSMEG_2382	5-carboxymethyl-2-hydroxymuconate delta-isomerase(MSMEG_2382)	28	22	16	19	18	14	0.288265	0.308229	0.315256	6	4
ABK70229.1	MSMEG_4595	serine/threonine protein kinase(MSMEG_4595)	8	8	6	6	7	4	0.288265	0.550165	0.429602	6	4
ABK71789.1	MSMEG_6330	prephenate dehydrogenase(MSMEG_6330)	5	8	9	5	5	7	0.288265	0.550165	0.429602	2	0
ABK73169.1	MSMEG_6099	hypothetical protein(MSMEG_6099)	6	11	5	11	6	0	0.288265	0.665636	0.47503	1	2
ABK71258.1	MSMEG_4269	asparagine synthase(asnB)	53	43	49	41	34	37	0.28768	0.141948	0.202379	19	0
ABK69672.1	MSMEG_2919	2-dehydropantoate 2-reductase(MSMEG_2919)	11	13	11	10	8	9	0.285838	0.457092	0.391424	3	1
ABK73862.1	MSMEG_0053	hypothetical protein(MSMEG_0053)	14	14	7	10	8	9	0.285838	0.457092	0.391424	10	1
ABK73659.1	MSMEG_1322	ErfK/YbiS/YcfS/YnhG family protein(MSMEG_1322)	16	14	18	12	13	12	0.284725	0.387869	0.357872	14	2
ABK74035.1	MSMEG_6393	long-chain-fatty-acid--CoA ligase(MSMEG_6393)	221	193	152	166	151	119	0.28376	0.0421039	0.102884	20	1
ABK69794.1	MSMEG_5725	aminotransferase(MSMEG_5725)	36	16	22	20	18	19	0.28367	0.289685	0.304551	8	0
ABK71479.1	MSMEG_1120	nitrilase/cyanide hydratase and apolipoprotein N-acyltransferase(MSMEG_1120)	6	4	3	3	4	3	0.281722	0.652772	0.470166	3	2
ABK71559.1	MSMEG_0446	putrescine importer(MSMEG_0446)	4	6	3	6	2	2	0.281722	0.652772	0.470166	4	3
ABK73009.1	MSMEG_6612	ATPase, MoxR family protein(moxR)	4	15	7	10	6	4	0.281722	0.602698	0.450342	3	1
ABK73124.1	MSMEG_0194	serine esterase, cutinase(MSMEG_0194)	10	7	9	6	9	5	0.281722	0.526465	0.420534	1	2
ABK73707.1	MSMEG_1109	2-succinyl-5-enolpyruvyl-6-hydroxy-3-cyclohexene-1-carboxylic-acid synthase(MSMEG_1109)	15	13	11	7	10	13	0.281722	0.439922	0.38356	6	0
ABK74729.1	MSMEG_5257	hemolysin III family channel protein(MSMEG_5257)	6	7	0	6	3	1	0.281722	0.720612	0.494849	4	2
ABK74819.1	MSMEG_0086	1-phosphofructokinase(MSMEG_0086)	6	2	5	5	4	1	0.281722	0.652772	0.470166	4	3
ABK70922.1	MSMEG_1634	forkhead-associated protein(MSMEG_1634)	53	31	41	36	28	32	0.279412	0.182216	0.235295	4	2
ABK70114.1	MSMEG_3158	methylmalonyl-CoA mutase, small subunit(mutA)	76	55	50	53	50	36	0.279329	0.114497	0.177826	13	1
ABK69693.1	MSMEG_1927	cobyrinic acid a,c-diamide synthase(MSMEG_1927)	15	7	12	9	7	10	0.273211	0.483976	0.403189	7	3
ABK71193.1	MSMEG_4479	hypothetical protein(MSMEG_4479)	8	4	5	7	3	3	0.273211	0.61873	0.456848	4	0
ABK73478.1	MSMEG_3187	acyltransferase(MSMEG_3187)	8	5	4	5	3	5	0.273211	0.61873	0.456848	15	2
ABK74634.1	MSMEG_1393	hypothetical protein(MSMEG_1393)	6	6	5	3	5	5	0.273211	0.61873	0.456848	7	0
ABK72969.1	MSMEG_4296	protease(MSMEG_4296)	57	54	33	42	36	32	0.271669	0.165884	0.22212	21	1
ABK73710.1	MSMEG_4326	acyl carrier protein(acpP)	52	55	41	33	42	38	0.270959	0.165086	0.221452	5	0
ABK69811.1	MSMEG_4221	hypothetical protein(MSMEG_4221)	10	5	6	6	4	6	0.267916	0.588302	0.444753	1	0
ABK73322.1	MSMEG_6043	trehalose-phosphatase(otsB)	7	9	5	7	5	4	0.267916	0.588302	0.444753	4	1
ABK73650.1	MSMEG_0976	hypothetical protein(MSMEG_0976)	9	6	6	6	4	6	0.267916	0.588302	0.444753	0	2
ABK75193.1	MSMEG_1580	DNA-binding/iron metalloprotein/AP endonuclease(gcp)	18	12	12	11	9	12	0.267916	0.446922	0.3868	5	0
ABK72405.1	MSMEG_0552	hypothetical protein(MSMEG_0552)	7	6	12	6	7	6	0.264305	0.5608	0.433918	3	0
ABK72117.1	MSMEG_1033	ribonucleotide-diphosphate reductase subunit beta(nrdF2)	86	46	59	56	42	47	0.262714	0.127022	0.188827	17	0
ABK71951.1	MSMEG_1368	DNA-directed RNA polymerase subunit beta'(rpoC)	777	694	442	524	481	447	0.262438	0.0899728	0.15747	71	0
ABK70022.1	MSMEG_6485	ATP-binding protein(MSMEG_6485)	14	9	10	10	8	7	0.259696	0.512658	0.415056	3	1
ABK73742.1	MSMEG_2960	preprotein translocase subunit YajC(yajC)	28	28	14	21	20	12	0.258871	0.346948	0.335835	5	0
ABK71241.1	MSMEG_5800	amidophosphoribosyltransferase(purF)	57	40	43	34	39	33	0.258871	0.191809	0.242605	9	0
ABK72872.1	MSMEG_0717	aldose 1-epimerase(MSMEG_0717)	15	11	11	9	9	10	0.258135	0.49134	0.406301	3	0
ABK75854.1	MSMEG_5698	molybdenum cofactor biosynthesis protein A(moaA)	17	7	17	12	8	11	0.256878	0.47153	0.397823	5	0
ABK74027.1	MSMEG_0028	serine-threonine protein kinase(MSMEG_0028)	50	47	38	39	36	27	0.255844	0.204522	0.251912	18	1
ABK73422.1	MSMEG_2378	D-3-phosphoglycerate dehydrogenase(serA)	148	145	99	109	100	87	0.254977	0.1025	0.168076	17	1
ABK69964.1	MSMEG_5792	hypothetical protein(MSMEG_5792)	21	15	13	17	12	8	0.254977	0.435732	0.381597	1	2
ABK75311.1	MSMEG_1364	50S ribosomal protein L10(rplJ)	44	28	30	24	25	28	0.254595	0.268298	0.292434	19	0
ABK71587.1	MSMEG_3621	NADH dehydrogenase(ndh)	64	49	42	42	40	35	0.254474	0.178427	0.232323	24	2
ABK76170.1	MSMEG_1521	30S ribosomal protein S13(rpsM)	33	10	18	14	15	17	0.253058	0.40625	0.367278	11	0
ABK74996.1	MSMEG_3833	30S ribosomal protein S1(rpsA)	470	397	286	313	307	249	0.252269	0.0732894	0.14108	28	1
ABK70234.1	MSMEG_3895	proteasome subunit beta(MSMEG_3895)	58	41	39	43	34	27	0.252149	0.206312	0.253194	8	0
ABK72911.1	MSMEG_1474	50S ribosomal protein L15(rplO)	41	25	27	23	21	26	0.250358	0.297433	0.309095	20	0
ABK73567.1	MSMEG_0688	aminotransferase(MSMEG_0688)	55	35	31	32	33	26	0.249165	0.240154	0.275764	14	1
ABK71206.1	MSMEG_6189	Crp/Fnr family transcriptional regulator protein(MSMEG_6189)	66	44	63	43	45	42	0.247973	0.167417	0.223399	6	0
ABK72696.1	MSMEG_1684	hypothetical protein(MSMEG_1684)	69	64	52	59	42	38	0.247793	0.154842	0.213224	10	1
ABK75327.1	MSMEG_1484	adenylate kinase(adk)	96	62	59	56	54	53	0.247411	0.126699	0.188521	9	1
ABK72013.1	MSMEG_6880	hydrophobic amino acid ABC transporter(MSMEG_6880)	17	28	7	13	15	11	0.245196	0.549557	0.429374	14	4
ABK73152.1	MSMEG_0436	allophanate hydrolase subunit 1(MSMEG_0436)	10	5	9	7	5	6	0.245196	0.597821	0.448389	3	0
ABK73168.1	MSMEG_1794	dehydrogenase(MSMEG_1794)	5	9	6	9	4	2	0.245196	0.630633	0.46158	4	2
ABK73668.1	MSMEG_2789	GNAT family acetyltransferase(MSMEG_2789)	3	3	6	4	3	2	0.245196	0.708258	0.490527	3	0
ABK74590.1	MSMEG_0883	amidohydrolase(MSMEG_0883)	4	3	5	5	2	2	0.245196	0.708258	0.490527	3	2
ABK75236.1	MSMEG_0954	uroporphyrinogen-III synthase(hemD)	96	90	66	64	67	58	0.245196	0.106677	0.171592	27	1
ABK71274.1	MSMEG_5088	hypothetical protein(MSMEG_5088)	14	8	10	5	8	11	0.245196	0.543263	0.427003	5	2
ABK73017.1	MSMEG_3048	orotidine 5'-phosphate decarboxylase(pyrF)	13	7	8	5	8	8	0.245196	0.569211	0.437285	0	2
ABK74034.1	MSMEG_4553	GAF domain-containing protein(MSMEG_4553)	16	9	7	7	9	8	0.245196	0.543263	0.427003	4	0
ABK75158.1	MSMEG_0212	lyase(MSMEG_0212)	4	4	8	6	3	3	0.245196	0.666009	0.47517	2	0
ABK71121.1	MSMEG_1836	mannose-6-phosphate isomerase(manA)	34	29	24	22	21	22	0.239658	0.333965	0.329185	7	1
ABK74792.1	MSMEG_1316	peptide chain release factor 3(prfC)	56	39	43	35	32	36	0.23821	0.231915	0.27054	13	3
ABK71882.1	MSMEG_3085	phosphoglycerate kinase(pgk)	124	105	85	85	75	74	0.235978	0.0849524	0.15286	18	0
ABK74866.1	MSMEG_2657	peptidase, M16 family protein(MSMEG_2657)	20	15	16	13	12	13	0.235736	0.463139	0.394128	3	1
ABK73551.1	MSMEG_2931	threonyl-tRNA synthetase(thrS)	120	93	81	83	66	70	0.235349	0.0950505	0.161884	25	1
ABK76067.1	MSMEG_0239	O-acetylhomoserine/O-acetylserine sulfhydrylase(MSMEG_0239)	56	43	46	40	36	32	0.235212	0.226886	0.26727	5	2
ABK73676.1	MSMEG_4321	hypothetical protein(MSMEG_4321)	29	29	24	24	22	15	0.233419	0.360436	0.343093	7	1
ABK70157.1	MSMEG_3123	FeS assembly protein SufD(sufD)	80	74	60	55	55	49	0.23165	0.153926	0.212478	9	0
ABK72765.1	MSMEG_2451	HAD-superfamily hydrolase(MSMEG_2451)	14	8	13	10	7	9	0.231391	0.549467	0.429341	3	0
ABK72027.1	MSMEG_6219	ATPase AAA(MSMEG_6219)	26	16	16	18	13	12	0.228518	0.449142	0.387818	4	2
ABK73349.1	MSMEG_4692	hypothetical protein(MSMEG_4692)	59	37	43	36	38	29	0.227793	0.250963	0.282373	4	0
ABK70080.1	MSMEG_1001	acetyltransferase, gnat family protein(MSMEG_1001)	21	20	13	17	13	10	0.227274	0.467301	0.395969	2	2
ABK73424.1	MSMEG_0229	dihydroxy-acid dehydratase(ilvD)	250	176	175	140	125	180	0.226674	0.170506	0.225947	25	0
ABK74728.1	MSMEG_6636	[Mn] superoxide dismutase(MSMEG_6636)	28	34	15	21	18	18	0.226337	0.401599	0.364934	10	0
ABK73522.1	MSMEG_2389	DNA-binding protein HU(hup)	61	53	36	39	41	31	0.225831	0.238059	0.274451	41	2
ABK70962.1	MSMEG_0505	sugar ABC transporter substrate-binding protein(MSMEG_0505)	10	5	8	8	7	2	0.224135	0.637766	0.464377	15	3
ABK72891.1	MSMEG_0736	hypothetical protein(MSMEG_0736)	47	35	29	29	30	23	0.22337	0.311559	0.317117	7	1
ABK72522.1	MSMEG_0386	NAD dependent epimerase/dehydratase(MSMEG_0386)	27	17	17	20	12	13	0.22135	0.452668	0.389425	5	3
ABK71521.1	MSMEG_2664	4-hydroxy-tetrahydrodipicolinate reductase(dapB)	37	32	30	26	25	22	0.220702	0.343853	0.334271	10	1
ABK75935.1	MSMEG_5852	phosphoribosylamine--glycine ligase(purD)	53	49	35	36	32	33	0.220413	0.269675	0.293207	8	1
ABK72666.1	MSMEG_6772	hypothetical protein(MSMEG_6772)	10	7	2	5	6	3	0.219661	0.67487	0.478467	16	2
ABK70694.1	MSMEG_4240	polyprenyl synthetase(MSMEG_4240)	26	33	17	22	18	16	0.219661	0.406969	0.367639	4	1
ABK70435.1	MSMEG_3211	imidazole glycerol phosphate synthase subunit HisF(hisF)	32	22	18	18	19	16	0.218229	0.422295	0.375184	7	0
ABK74865.1	MSMEG_0766	phosphoribosylglycinamide formyltransferase 2(purT)	29	23	20	25	18	10	0.218229	0.422295	0.375184	3	1
ABK71436.1	MSMEG_0750	membrane protein(MSMEG_0750)	20	18	15	13	14	12	0.217716	0.490551	0.40597	7	1
ABK73064.1	MSMEG_3861	amidohydrolase(MSMEG_3861)	23	15	15	18	6	15	0.217716	0.490551	0.40597	2	0
ABK73307.1	MSMEG_3769	argininosuccinate lyase(argH)	52	31	38	29	31	29	0.217104	0.305321	0.313616	12	0
ABK74509.1	MSMEG_3888	hypothetical protein(MSMEG_3888)	15	9	10	9	10	6	0.216627	0.581314	0.442047	3	0
ABK74268.1	MSMEG_0120	transcriptional regulatory protein(MSMEG_0120)	14	16	19	14	10	12	0.215449	0.511573	0.414619	3	2
ABK70790.1	MSMEG_6201	transglycosylase(MSMEG_6201)	49	30	34	33	28	22	0.215094	0.325612	0.324776	22	0
ABK70599.1	MSMEG_4306	hypothetical protein(MSMEG_4306)	51	45	32	30	33	31	0.214823	0.297427	0.309092	6	1
ABK70550.1	MSMEG_2430	signal recognition particle protein(ffh)	122	68	81	66	68	65	0.214709	0.144831	0.20487	36	0
ABK72490.1	MSMEG_3030	chorismate synthase(aroC)	178	136	129	115	97	113	0.213367	0.0902208	0.157691	10	0
ABK74365.1	MSMEG_2374	ketol-acid reductoisomerase(ilvC)	337	262	215	195	191	211	0.212936	0.113729	0.177233	22	0
ABK72039.1	MSMEG_2079	alcohol dehydrogenase(MSMEG_2079)	27	24	24	20	14	21	0.212775	0.42496	0.376471	7	2
ABK70046.1	MSMEG_6500	hypothetical protein(MSMEG_6500)	5	7	3	5	3	3	0.212775	0.718146	0.493992	5	0
ABK70724.1	MSMEG_4454	L-threonine aldolase(ltaE)	19	14	12	14	10	9	0.212775	0.534244	0.423556	4	0
ABK75073.1	MSMEG_2381	hypothetical protein(MSMEG_2381)	37	25	28	24	25	17	0.212775	0.383457	0.355557	4	0
ABK75863.1	MSMEG_4320	alkyl hydroperoxide reductase(MSMEG_4320)	5	3	7	3	4	4	0.212775	0.718146	0.493992	2	1
ABK74314.1	MSMEG_6329	hypothetical protein(MSMEG_6329)	31	19	21	19	17	16	0.210926	0.441279	0.384192	5	1
ABK69686.1	MSMEG_1959	hypothetical protein(MSMEG_1959)	136	117	87	98	87	64	0.210845	0.157349	0.215248	29	2
ABK70484.1	MSMEG_1523	30S ribosomal protein S4(rpsD)	140	89	96	80	71	87	0.210756	0.139796	0.200494	11	0
ABK70129.1	MSMEG_2670	thymidylate synthase(thyA)	16	11	14	12	10	8	0.209572	0.558825	0.43312	6	1
ABK75437.1	MSMEG_0580	hypothetical protein(MSMEG_0580)	18	11	12	14	7	9	0.209572	0.558825	0.43312	3	1
ABK75283.1	MSMEG_3768	macrolide ABC transporter ATP-binding protein(MSMEG_3768)	22	16	14	18	12	8	0.207722	0.514983	0.415989	15	4
ABK75688.1	MSMEG_1483	preprotein translocase subunit SecY(secY)	21	22	9	17	12	9	0.207722	0.514983	0.415989	11	1
ABK75798.1	MSMEG_5418	iron permease(MSMEG_5418)	12	7	7	7	7	5	0.207722	0.643654	0.466663	6	2
ABK75931.1	MSMEG_2652	iron repressor protein(MSMEG_2652)	12	8	6	6	7	6	0.207722	0.643654	0.466663	3	3
ABK74582.1	MSMEG_1575	alanine racemase(alr)	30	14	19	19	12	15	0.206516	0.477071	0.400229	3	1
ABK70927.1	MSMEG_6398	antigen 85-A(MSMEG_6398)	236	151	176	146	143	122	0.206237	0.100731	0.166548	13	0
ABK73031.1	MSMEG_3280	polyamine-binding lipoprotein(MSMEG_3280)	63	29	45	37	27	36	0.206058	0.320236	0.321883	18	0
ABK73905.1	MSMEG_0372	3-ketoacyl-ACP reductase(fabG)	177	102	139	109	101	95	0.20554	0.156808	0.214813	16	0
ABK75179.1	MSMEG_5086	long-chain-acyl-CoA synthetase(MSMEG_5086)	53	26	39	31	24	31	0.203856	0.341423	0.333034	26	4
ABK72222.1	MSMEG_0732	chaperone ClpB(MSMEG_0732)	193	147	130	128	116	98	0.201569	0.0879221	0.155618	38	1
ABK69671.1	MSMEG_1882	acyltransferase(MSMEG_1882)	10	5	7	6	5	5	0.200802	0.680897	0.480686	8	2
ABK70457.1	MSMEG_5080	glycogen synthase(MSMEG_5080)	17	14	13	12	11	9	0.200802	0.562328	0.434533	4	1
ABK70791.1	MSMEG_1703	amidohydrolase(MSMEG_1703)	27	11	17	11	12	17	0.200802	0.517915	0.417159	3	0
ABK71157.1	MSMEG_1477	major facilitator superfamily protein(MSMEG_1477)	13	9	11	10	8	6	0.200802	0.615168	0.455416	5	4
ABK71299.1	MSMEG_5695	glutathione S-transferase(MSMEG_5695)	7	2	2	3	4	1	0.200802	0.770787	0.511675	8	1
ABK73173.1	MSMEG_6228	hypothetical protein(MSMEG_6228)	4	4	3	3	2	3	0.200802	0.770787	0.511675	4	0
ABK74271.1	MSMEG_5664	hypothetical protein(MSMEG_5664)	5	1	5	2	3	3	0.200802	0.770787	0.511675	2	1
ABK74473.1	MSMEG_4400	alcohol dehydrogenase(MSMEG_4400)	4	4	3	3	3	2	0.200802	0.770787	0.511675	4	2
ABK76188.1	MSMEG_6131	magnesium or manganese-dependent protein phosphatase(MSMEG_6131)	10	5	7	6	5	5	0.200802	0.680897	0.480686	2	3
ABK71775.1	MSMEG_4621	gamma-glutamyl kinase(proB)	43	22	30	23	23	23	0.198903	0.40313	0.365709	7	2
ABK70751.1	MSMEG_3237	ATP-binding protein(MSMEG_3237)	26	10	15	11	11	15	0.197262	0.540647	0.42601	16	4
ABK73925.1	MSMEG_5258	steroid delta-isomerase(MSMEG_5258)	21	11	19	18	10	9	0.197262	0.540647	0.42601	5	0
ABK71033.1	MSMEG_4533	sulfate-binding protein(MSMEG_4533)	112	203	82	115	100	73	0.197164	0.543927	0.427255	23	0
ABK74197.1	MSMEG_3506	amino acid decarboxylase(MSMEG_3506)	13	9	7	9	7	5	0.19457	0.647986	0.468333	2	0
ABK72180.1	MSMEG_3147	ATPase, MoxR family protein(moxR)	118	77	90	78	65	63	0.191916	0.17415	0.228908	12	0
ABK75277.1	MSMEG_4231	UDP-N-acetylmuramoyl-tripeptide--D-alanyl-D-alanine ligase(MSMEG_4231)	40	20	30	27	20	18	0.190749	0.434926	0.381218	8	0
ABK71738.1	MSMEG_1621	pyrimidine-specific ribonucleoside hydrolase RihA(MSMEG_1621)	25	15	21	15	13	16	0.188928	0.522582	0.419008	1	0
ABK71830.1	MSMEG_5940	2-keto-4-pentenoate hydratase(MSMEG_5940)	24	19	18	15	13	16	0.188928	0.522582	0.419008	9	0
ABK74328.1	MSMEG_0536	intracellular protease PfpI family protein(MSMEG_0536)	15	16	12	10	12	9	0.188165	0.591927	0.446144	6	1
ABK72271.1	MSMEG_1437	50S ribosomal protein L4(rplD)	92	85	70	66	61	51	0.1876	0.213396	0.258171	15	2
ABK70727.1	MSMEG_6232	catalase KatA(katA)	56	63	42	44	41	31	0.187298	0.327403	0.325731	21	1
ABK72377.1	MSMEG_0791	glycine oxidase ThiO(thiO)	38	30	25	22	24	21	0.187164	0.436374	0.381899	3	1
ABK70180.1	MSMEG_5903	3-oxoacyl-ACP reductase(fabG)	28	27	20	22	15	17	0.186303	0.485474	0.403826	7	0
ABK74380.1	MSMEG_2616	cob(I)yrinic acid a,c-diamide adenosyltransferase(cobO)	9	6	10	7	6	5	0.186303	0.684983	0.48218	11	2
ABK72518.1	MSMEG_0643	extracellular solute-binding protein(MSMEG_0643)	207	149	151	138	126	101	0.186145	0.116332	0.179227	22	3
ABK75711.1	MSMEG_2290	TetR family transcriptional regulator(MSMEG_2290)	33	23	26	22	18	19	0.185325	0.468605	0.396542	3	0
ABK74580.1	MSMEG_1920	diacylglycerol kinase catalytic subunit(MSMEG_1920)	13	7	12	10	5	8	0.183796	0.651147	0.469545	4	1
ABK75084.1	MSMEG_4286	lipoyl synthase(lipA)	13	10	9	10	7	6	0.183796	0.651147	0.469545	10	0
ABK72608.1	MSMEG_0913	methoxy mycolic acid synthase 1(MSMEG_0913)	256	159	188	150	150	133	0.182443	0.150143	0.209359	17	0
ABK70300.1	MSMEG_0001	DNA polymerase III subunit beta(dnaN)	102	89	78	74	65	54	0.181228	0.210446	0.256116	12	0
ABK73748.1	MSMEG_5239	fructose 1,6-bisphosphatase II(glpX)	132	97	92	84	77	69	0.179294	0.178497	0.232379	11	1
ABK72280.1	MSMEG_1824	LytR family transcriptional regulator(MSMEG_1824)	30	27	17	23	19	11	0.178701	0.506478	0.412556	11	0
ABK75361.1	MSMEG_2976	histidyl-tRNA synthetase(hisS)	87	75	60	62	48	49	0.178701	0.258931	0.287077	11	3
ABK72669.1	MSMEG_6193	anion-transporting ATPase(MSMEG_6193)	36	29	23	22	24	17	0.178082	0.471167	0.397664	15	3
ABK70862.1	MSMEG_3662	mannose-binding lectin(MSMEG_3662)	78	81	38	56	48	37	0.177733	0.437456	0.382407	10	1
ABK75438.1	MSMEG_4937	F0F1 ATP synthase subunit gamma(atpG)	89	52	73	53	37	63	0.176155	0.394674	0.361399	10	1
ABK72256.1	MSMEG_5221	N-acetyltransferase GCN5(MSMEG_5221)	11	11	13	7	10	8	0.174807	0.653404	0.470407	2	0
ABK74043.1	MSMEG_4559	ABC transporter(MSMEG_4559)	7	10	4	4	6	5	0.174807	0.727497	0.497226	1	0
ABK75134.1	MSMEG_0301	oxidoreductase, FAD-binding(MSMEG_0301)	10	4	7	5	3	7	0.174807	0.727497	0.497226	5	3
ABK70014.1	MSMEG_4700	ABC transporter ATP-binding protein(MSMEG_4700)	179	158	104	104	114	97	0.174807	0.266177	0.291237	35	1
ABK69817.1	MSMEG_5062	hypothetical protein(MSMEG_5062)	11	11	6	8	7	5	0.174807	0.687686	0.483163	1	0
ABK70068.1	MSMEG_2957	hypothetical protein(MSMEG_2957)	7	2	5	4	3	3	0.174807	0.775818	0.5133	0	0
ABK71118.1	MSMEG_6227	PadR family transcriptional regulator(MSMEG_6227)	3	3	8	4	3	3	0.174807	0.775818	0.5133	2	1
ABK71352.1	MSMEG_6191	translation initiation inhibitor(MSMEG_6191)	8	4	2	4	3	3	0.174807	0.775818	0.5133	5	0
ABK71732.1	MSMEG_1936	hypothetical protein(MSMEG_1936)	7	4	3	4	3	3	0.174807	0.775818	0.5133	6	1
ABK72878.1	MSMEG_4370	regulatory protein(MSMEG_4370)	3	3	8	3	2	5	0.174807	0.780624	0.514843	5	1
ABK74964.1	MSMEG_6939	Soj family protein(MSMEG_6939)	29	16	18	14	17	14	0.174807	0.548318	0.42891	8	1
ABK70705.1	MSMEG_0710	co-chaperone GrpE(grpE)	94	72	54	58	50	49	0.173495	0.274798	0.296047	6	2
ABK73807.1	MSMEG_2319	periplasmic binding protein(MSMEG_2319)	44	34	23	30	24	18	0.171947	0.456908	0.391341	5	1
ABK74732.1	MSMEG_1519	translation initiation factor IF-1(infA)	38	24	32	19	19	29	0.171734	0.473115	0.398514	4	1
ABK74696.1	MSMEG_5831	phosphoribosylformylglycinamidine synthase I(purQ)	33	18	29	19	19	19	0.171196	0.508694	0.413456	3	0
ABK72098.1	MSMEG_2519	30S ribosomal protein S2(rpsB)	287	161	209	157	160	151	0.170849	0.231536	0.270296	18	0
ABK73014.1	MSMEG_6271	2-isopropylmalate synthase(leuA)	183	127	127	112	102	97	0.169515	0.141706	0.202168	20	1
ABK69944.1	MSMEG_5642	acetyl-coenzyme a carboxylase carboxyl transferase(MSMEG_5642)	14	11	13	11	9	7	0.167194	0.654951	0.470996	3	1
ABK72276.1	MSMEG_2615	chelatase(MSMEG_2615)	13	13	12	9	11	7	0.167194	0.654951	0.470996	8	4
ABK70915.1	MSMEG_1482	methyltransferase(MSMEG_1482)	24	21	17	18	14	12	0.165469	0.573258	0.438888	4	1
ABK74332.1	MSMEG_2367	aspartyl/glutamyl-tRNA amidotransferase subunit B(gatB)	128	108	84	80	84	63	0.164854	0.23424	0.272031	18	1
ABK73166.1	MSMEG_1134	heat shock protein HtpX(MSMEG_1134)	20	17	18	14	14	11	0.164276	0.598165	0.448519	5	0
ABK75677.1	MSMEG_2786	alpha/beta hydrolase(MSMEG_2786)	21	20	14	14	14	11	0.164276	0.598165	0.448519	6	3
ABK73633.1	MSMEG_1556	50S ribosomal protein L13(rplM)	47	26	30	23	20	30	0.163558	0.475097	0.399375	14	0
ABK70175.1	MSMEG_6929	hypothetical protein(MSMEG_6929)	50	45	25	37	29	19	0.162734	0.474357	0.399054	12	6
ABK72469.1	MSMEG_4632	saccharopine dehydrogenase(MSMEG_4632)	86	54	52	46	47	43	0.162734	0.336579	0.330544	7	0
ABK70571.1	MSMEG_0927	hypothetical protein(MSMEG_0927)	11	5	8	8	6	3	0.162734	0.729326	0.497854	2	0
ABK71579.1	MSMEG_1922	3-dehydroquinate dehydratase(aroQ)	9	10	5	7	6	4	0.162734	0.729326	0.497854	1	0
ABK74564.1	MSMEG_2225	TetR family transcriptional regulator(MSMEG_2225)	19	13	16	15	12	7	0.162734	0.625523	0.459559	10	5
ABK76146.1	MSMEG_1006	aminoglycoside phosphotransferase(MSMEG_1006)	11	7	6	6	7	4	0.162734	0.729326	0.497854	4	1
ABK71081.1	MSMEG_2310	monooxygenase(MSMEG_2310)	87	71	61	51	53	51	0.161571	0.30954	0.315991	16	1
ABK75101.1	MSMEG_0030	serine/threonine protein kinase(pknA)	45	29	32	28	25	22	0.161132	0.475545	0.399569	12	0
ABK71242.1	MSMEG_0020	periplasmic binding protein(MSMEG_0020)	15	29	14	16	17	8	0.159805	0.672575	0.477617	9	2
ABK75417.1	MSMEG_4724	oligoribonuclease(MSMEG_4724)	22	19	17	15	11	15	0.159805	0.598842	0.448775	7	1
ABK73626.1	MSMEG_6257	aspartate kinase(MSMEG_6257)	141	124	99	91	87	79	0.158064	0.215476	0.259606	14	3
ABK70100.1	MSMEG_0003	recombination protein F(recF)	7	4	6	4	6	2	0.157733	0.77774	0.513918	4	3
ABK70930.1	MSMEG_4214	glutamine amidotransferase(MSMEG_4214)	25	22	21	19	15	14	0.157733	0.574441	0.439355	4	1
ABK71311.1	MSMEG_5441	methionyl-tRNA synthetase(metG)	88	53	63	49	46	49	0.157733	0.337428	0.330983	15	1
ABK76141.1	MSMEG_3050	integration host factor(MSMEG_3050)	69	39	55	28	33	54	0.156996	0.543952	0.427265	11	0
ABK70261.1	MSMEG_1670	succinate dehydrogenase flavoprotein subunit(sdhA)	217	142	160	116	115	135	0.156343	0.268895	0.29277	20	0
ABK70873.1	MSMEG_0361	glycosyl hydrolase(MSMEG_0361)	34	21	23	22	17	16	0.156191	0.551961	0.430326	5	0
ABK72031.1	MSMEG_3883	5'-3' exonuclease(MSMEG_3883)	24	22	15	18	17	8	0.155761	0.599263	0.448934	9	1
ABK75151.1	MSMEG_5240	fumarate hydratase(fumC)	143	99	107	94	80	72	0.155665	0.22187	0.263943	18	0
ABK71204.1	MSMEG_0391	Rmt3 protein(MSMEG_0391)	24	23	17	15	19	11	0.152087	0.599462	0.44901	6	0
ABK75036.1	MSMEG_0401	non-ribosomal peptide synthase(MSMEG_0401)	79	65	41	51	47	32	0.15122	0.408963	0.368635	9	1
ABK72441.1	MSMEG_1819	5-(carboxyamino)imidazole ribonucleotide synthase(purK)	54	47	30	35	30	27	0.150373	0.460438	0.392924	7	1
ABK70978.1	MSMEG_2540	uridylate kinase(pyrH)	41	22	34	19	21	28	0.147784	0.531253	0.422399	6	0
ABK69837.1	MSMEG_2470	acyl-CoA thioesterase II(MSMEG_2470)	6	2	2	2	3	2	0.145661	0.841756	0.533645	0	1
ABK74145.1	MSMEG_5768	hypothetical protein(MSMEG_5768)	4	2	4	2	1	4	0.145661	0.841756	0.533645	3	0
ABK74969.1	MSMEG_6001	enoyl-CoA hydratase(MSMEG_6001)	4	3	3	3	2	2	0.145661	0.841756	0.533645	5	2
ABK75011.1	MSMEG_1394	transmembrane protein(MSMEG_1394)	3	2	5	1	2	4	0.145661	0.841756	0.533645	2	0
ABK75033.1	MSMEG_5663	sensor-type histidine kinase PrrB(MSMEG_5663)	3	6	1	1	4	2	0.145661	0.848545	0.535644	4	3
ABK75137.1	MSMEG_3606	transcriptional regulator(MSMEG_3606)	7	1	2	2	2	3	0.145661	0.841756	0.533645	6	0
ABK75187.1	MSMEG_4032	zinc-binding alcohol dehydrogenase(MSMEG_4032)	5	2	3	2	2	3	0.145661	0.841756	0.533645	2	2
ABK75457.1	MSMEG_6247	hypothetical protein(MSMEG_6247)	10	3	7	4	6	4	0.145661	0.777873	0.513961	6	1
ABK75596.1	MSMEG_5943	peroxisomal multifunctional enzyme type 2(MSMEG_5943)	19	6	15	12	7	9	0.145661	0.690465	0.48417	11	1
ABK69938.1	MSMEG_2440	50S ribosomal protein L19(rplS)	50	32	38	29	26	29	0.145661	0.493408	0.407167	10	0
ABK69965.1	MSMEG_5925	3-ketosteroid-9-alpha-monooxygenase oxygenase subunit(MSMEG_5925)	27	14	19	16	15	11	0.145661	0.62636	0.459891	21	1
ABK75103.1	MSMEG_5707	cupin(MSMEG_5707)	19	13	18	11	11	13	0.145661	0.656441	0.471563	3	0
ABK75987.1	MSMEG_1681	endoribonuclease L-PSP superfamily protein(MSMEG_1681)	33	23	24	22	18	16	0.145661	0.574674	0.439447	3	1
ABK76042.1	MSMEG_4396	isochorismatase hydrolase(MSMEG_4396)	23	20	17	17	13	12	0.145661	0.62636	0.459891	8	0
ABK74109.1	MSMEG_1642	ABC transporter ATP-binding protein(MSMEG_1642)	138	115	91	99	73	68	0.14086	0.298031	0.309442	14	3
ABK73383.1	MSMEG_4187	hypothetical protein(MSMEG_4187)	15	10	8	11	8	4	0.139402	0.729295	0.497843	16	2
ABK75174.1	MSMEG_5342	hypothetical protein(MSMEG_5342)	13	10	10	5	12	6	0.139402	0.729295	0.497843	3	0
ABK71305.1	MSMEG_2758	RNA polymerase sigma factor(MSMEG_2758)	103	101	73	75	61	57	0.138949	0.354909	0.340001	29	5
ABK75606.1	MSMEG_3229	hypothetical protein(MSMEG_3229)	11	6	6	5	6	5	0.136672	0.776899	0.513648	2	0
ABK75713.1	MSMEG_1526	cutinase(MSMEG_1526)	10	6	7	5	5	6	0.136672	0.776899	0.513648	7	1
ABK76129.1	MSMEG_3304	succinate semialdehyde dehydrogenase(MSMEG_3304)	4	12	7	6	6	4	0.136672	0.782686	0.515502	7	2
ABK71664.1	MSMEG_4920	acetyl-CoA acetyltransferase(MSMEG_4920)	306	390	214	226	236	171	0.136573	0.537584	0.42484	18	0
ABK72318.1	MSMEG_3890	proteasome component(MSMEG_3890)	56	36	36	40	26	23	0.135967	0.509507	0.413785	12	3
ABK71061.1	MSMEG_2782	hypothetical protein(MSMEG_2782)	75	48	57	49	37	39	0.134165	0.441993	0.384524	6	0
ABK73093.1	MSMEG_3069	aminoglycosides/tetracycline-transport integral membrane protein(MSMEG_3069)	15	12	9	10	9	6	0.134165	0.728196	0.497466	5	0
ABK73639.1	MSMEG_3750	inorganic polyphosphate/ATP-NAD kinase(ppnK)	16	7	13	11	6	8	0.134165	0.728196	0.497466	2	2
ABK74374.1	MSMEG_3173	L-asparaginase(MSMEG_3173)	17	18	14	14	11	9	0.132987	0.688102	0.483314	3	0
ABK72361.1	MSMEG_1445	30S ribosomal protein S17(MSMEG_1445)	68	42	50	35	33	43	0.132722	0.472693	0.39833	13	1
ABK69629.1	MSMEG_5684	phosphoserine aminotransferase(MSMEG_5684)	93	72	60	57	53	46	0.131855	0.399708	0.363974	12	1
ABK73490.1	MSMEG_1444	50S ribosomal protein L29(rpmC)	56	23	35	24	24	31	0.131125	0.579307	0.441264	3	0
ABK72984.1	MSMEG_3902	ATPase AAA(MSMEG_3902)	105	86	63	67	55	54	0.130981	0.375017	0.351063	33	1
ABK69752.1	MSMEG_2874	hypothetical protein(MSMEG_2874)	4	2	7	4	4	1	0.129719	0.839827	0.533074	14	0
ABK70726.1	MSMEG_0284	ribosyldihydronicotinamide dehydrogenase(MSMEG_0284)	5	7	1	4	4	1	0.129719	0.845634	0.534789	3	0
ABK72200.1	MSMEG_1311	oligopeptide transporter OPT family protein(MSMEG_1311)	5	6	2	3	4	2	0.129719	0.839827	0.533074	11	2
ABK73192.1	MSMEG_4557	ABC transporter ATP-binding protein(MSMEG_4557)	13	7	6	10	4	4	0.129719	0.775207	0.513103	1	0
ABK73018.1	MSMEG_3126	SUF system FeS assembly protein, NifU family protein(MSMEG_3126)	19	10	10	10	7	10	0.129719	0.726766	0.496975	5	0
ABK75270.1	MSMEG_2412	pyruvate carboxylase(pyc)	138	121	98	97	83	67	0.128821	0.330966	0.327614	24	1
ABK72477.1	MSMEG_6514	trehalose synthase-fused maltokinase(MSMEG_6514)	38	30	29	25	22	20	0.12641	0.592856	0.4465	3	1
ABK70035.1	MSMEG_1559	phosphoglucosamine mutase(glmM)	60	38	41	34	30	32	0.126255	0.523781	0.419481	3	1
ABK72848.1	MSMEG_2007	HpcE protein(MSMEG_2007)	16	12	14	11	9	9	0.125897	0.725082	0.496395	3	2
ABK74870.1	MSMEG_3778	phenylalanyl-tRNA synthetase subunit alpha(pheS)	46	34	33	32	24	22	0.125457	0.567236	0.436499	5	2
ABK74351.1	MSMEG_3219	indole-3-glycerol-phosphate synthase(trpC)	62	40	43	37	27	36	0.124181	0.522077	0.418809	5	2
ABK76053.1	MSMEG_2584	penicillin-binding protein(MSMEG_2584)	15	6	8	7	5	8	0.124181	0.773032	0.512401	17	0
ABK73234.1	MSMEG_0935	2,3-bisphosphoglycerate-independent phosphoglycerate mutase(MSMEG_0935)	104	89	74	63	66	55	0.1231	0.392741	0.360403	14	1
ABK72142.1	MSMEG_2335	hexapeptide transferase(MSMEG_2335)	36	26	28	25	18	19	0.122577	0.617437	0.45633	18	0
ABK71236.1	MSMEG_2999	hypothetical protein(MSMEG_2999)	19	13	13	13	10	8	0.122577	0.723201	0.495746	2	2
ABK69628.1	MSMEG_1247	hypothetical protein(MSMEG_1247)	13	9	10	8	7	7	0.119665	0.770525	0.51159	10	2
ABK69758.1	MSMEG_1369	LacI family transcriptional regulator(MSMEG_1369)	6	4	6	4	3	4	0.119665	0.836437	0.532067	2	1
ABK70162.1	MSMEG_2644	hydrolase(MSMEG_2644)	13	10	9	10	6	6	0.119665	0.770525	0.51159	6	1
ABK75479.1	MSMEG_3207	imidazoleglycerol-phosphate dehydratase(hisB)	4	7	5	5	4	2	0.119665	0.836437	0.532067	6	1
ABK75153.1	MSMEG_2333	hypothetical protein(MSMEG_2333)	33	27	23	24	16	17	0.118084	0.644026	0.466807	3	3
ABK73463.1	MSMEG_0637	iron-sulfur binding oxidoreductase(MSMEG_0637)	47	57	30	32	33	27	0.117707	0.608091	0.452548	13	2
ABK75451.1	MSMEG_5156	base excision DNA repair protein, HhH-GPD family protein(MSMEG_5156)	28	16	23	14	18	14	0.117707	0.678732	0.479891	16	1
ABK69722.1	MSMEG_0270	aminoglycoside phosphotransferase(MSMEG_0270)	20	16	15	14	11	10	0.117091	0.719009	0.494292	2	0
ABK74326.1	MSMEG_3887	twin arginine translocase A(tatA)	24	12	15	6	13	16	0.117091	0.730975	0.498418	6	1
ABK74453.1	MSMEG_2621	prolyl-tRNA synthetase(proS)	149	115	96	89	80	78	0.116748	0.3488	0.336765	17	1
ABK73280.1	MSMEG_6282	KanY protein(MSMEG_6282)	21	12	21	17	12	8	0.1148	0.716758	0.493509	10	0
ABK75177.1	MSMEG_6512	acyl-CoA dehydrogenase(MSMEG_6512)	60	49	56	33	39	41	0.114091	0.531019	0.422308	9	0
ABK70875.1	MSMEG_3739	cytidylate kinase(cmk)	36	30	26	26	17	20	0.113952	0.639048	0.464877	4	0
ABK70318.1	MSMEG_6351	aminotransferase(hisC)	48	28	35	30	25	21	0.113745	0.607444	0.452284	5	1
ABK73114.1	MSMEG_1334	metallo-beta-lactamase(MSMEG_1334)	82	47	58	43	42	43	0.113339	0.508138	0.413231	3	0
ABK72359.1	MSMEG_1599	RNA polymerase sigma factor SigD(MSMEG_1599)	7	6	6	5	5	3	0.112746	0.832353	0.530849	3	1
ABK73953.1	MSMEG_2439	LppW protein(MSMEG_2439)	8	6	5	6	3	4	0.112746	0.832353	0.530849	8	0
ABK74082.1	MSMEG_1869	hypothetical protein(MSMEG_1869)	8	4	7	5	6	2	0.112746	0.832353	0.530849	3	2
ABK75392.1	MSMEG_4181	phosphoribosyl-ATP pyrophosphatase(hisE)	10	4	5	5	5	3	0.112746	0.832353	0.530849	4	2
ABK72182.1	MSMEG_4401	phosphonoacetaldehyde hydrolase(MSMEG_4401)	36	38	24	27	20	20	0.111613	0.635577	0.463522	3	1
ABK69575.1	MSMEG_4690	aminopeptidase(pepN)	149	154	101	99	97	80	0.110547	0.500399	0.410067	22	0
ABK71777.1	MSMEG_1852	selenide, water dikinase(selD)	20	11	10	9	10	9	0.110037	0.761881	0.50877	7	3
ABK74638.1	MSMEG_1643	hypothetical protein(MSMEG_1643)	15	14	12	12	10	6	0.110037	0.761881	0.50877	0	0
ABK70119.1	MSMEG_4958	diaminopimelate decarboxylase(lysA)	62	46	37	34	36	29	0.109681	0.572048	0.43841	10	2
ABK73730.1	MSMEG_5512	magnesium chelatase(MSMEG_5512)	65	59	43	42	34	38	0.10942	0.545656	0.427908	5	5
ABK73756.1	MSMEG_0576	MmpL4 protein(MSMEG_0576)	8	6	8	7	3	5	0.107693	0.827929	0.529521	17	6
ABK75630.1	MSMEG_2982	periplasmic binding protein(MSMEG_2982)	5	11	6	6	4	5	0.107693	0.827929	0.529521	26	0
ABK72035.1	MSMEG_5524	succinyl-CoA synthetase subunit alpha(sucD)	199	164	146	121	123	103	0.107504	0.359615	0.342636	23	0
ABK74656.1	MSMEG_0250	membrane protein, MmpL family protein(MSMEG_0250)	143	122	112	106	90	61	0.107438	0.46573	0.395275	33	2
ABK72437.1	MSMEG_6307	glutamine-binding periplasmic protein/glutamine transporter permease(MSMEG_6307)	28	28	13	19	14	14	0.106298	0.704669	0.489257	15	2
ABK75435.1	MSMEG_6467	starvation-induced DNA protecting protein(MSMEG_6467)	72	97	66	62	56	42	0.105645	0.628412	0.460704	10	3
ABK70762.1	MSMEG_0064	PPE family protein(MSMEG_0064)	34	12	26	17	11	21	0.105019	0.740003	0.501487	8	0
ABK73154.1	MSMEG_3822	GntR family transcriptional regulator(MSMEG_3822)	13	5	7	6	4	7	0.10384	0.823347	0.528138	4	2
ABK73790.1	MSMEG_3574	hypothetical protein(MSMEG_3574)	19	17	14	13	12	9	0.10384	0.752489	0.50567	4	1
ABK75052.1	MSMEG_6733	carbon-nitrogen hydrolase(MSMEG_6733)	10	7	8	6	5	6	0.10384	0.823347	0.528138	3	0
ABK71334.1	MSMEG_6524	polyamine/opine/phosphonate ABC transporter periplasmic ligand-binding protein(MSMEG_6524)	28	23	30	23	19	13	0.101744	0.694585	0.485656	19	2
ABK71584.1	MSMEG_2308	geranylgeranyl reductase(MSMEG_2308)	191	118	124	101	92	101	0.101683	0.42337	0.375704	23	2
ABK74111.1	MSMEG_4325	malonyl CoA-ACP transacylase(MSMEG_4325)	53	45	39	32	34	27	0.101361	0.611813	0.45406	11	0
ABK73708.1	MSMEG_3235	amino acid ABC transporter(MSMEG_3235)	79	62	39	47	41	34	0.0991181	0.570198	0.437677	16	1
ABK70312.1	MSMEG_1367	DNA-directed RNA polymerase subunit beta(rpoB)	983	731	647	582	540	478	0.0989077	0.343559	0.334122	51	1
ABK70106.1	MSMEG_6235	thiopurine S-methyltransferase (tpmt) superfamily protein(MSMEG_6235)	26	15	21	16	13	13	0.0983549	0.739742	0.501399	4	0
ABK73808.1	MSMEG_5639	enoyl-CoA hydratase(MSMEG_5639)	58	31	41	29	32	27	0.0972976	0.635125	0.463345	8	1
ABK75645.1	MSMEG_3513	hypothetical protein(MSMEG_3513)	87	53	55	51	41	40	0.0972976	0.562108	0.434445	1	0
ABK71924.1	MSMEG_0975	hypothetical protein(MSMEG_0975)	13	12	9	10	9	4	0.0963329	0.809448	0.523894	10	1
ABK73040.1	MSMEG_3206	histidinol-phosphate aminotransferase(hisC)	62	40	40	39	30	27	0.0954492	0.626804	0.460067	6	1
ABK74253.1	MSMEG_1662	hypothetical protein(MSMEG_1662)	71	57	51	47	42	32	0.0952813	0.586305	0.443983	21	0
ABK70041.1	MSMEG_3777	phenylalanyl-tRNA synthetase subunit beta(pheT)	110	85	58	77	49	45	0.0950928	0.593971	0.446925	11	0
ABK73231.1	MSMEG_1821	acyl-CoA dehydrogenase(MSMEG_1821)	127	70	96	68	59	71	0.0948336	0.553837	0.431093	17	0
ABK71132.1	MSMEG_4716	acetyl-/propionyl-coenzyme A carboxylase subunit alpha(MSMEG_4716)	45	45	21	28	22	25	0.0946366	0.691344	0.484488	8	2
ABK73119.1	MSMEG_3072	bifunctional 3,4-dihydroxy-2-butanone 4-phosphate synthase/GTP cyclohydrolase II protein(MSMEG_3072)	98	68	62	54	53	47	0.0941303	0.544739	0.427562	13	3
ABK74459.1	MSMEG_1485	methionine aminopeptidase(map)	34	22	24	19	20	15	0.0931932	0.721045	0.494999	7	0
ABK71345.1	MSMEG_5250	CalR9 protein(MSMEG_5250)	62	33	37	32	31	26	0.0915731	0.652867	0.470202	8	0
ABK75423.1	MSMEG_1469	30S ribosomal protein S8(rpsH)	70	55	53	39	34	47	0.091391	0.602756	0.450366	6	1
ABK74640.1	MSMEG_1809	thiosulfate sulfurtransferase(MSMEG_1809)	72	64	45	50	40	32	0.0911253	0.60082	0.449569	6	2
ABK70979.1	MSMEG_5114	acyl-CoA synthetase(MSMEG_5114)	37	31	30	26	24	16	0.0899181	0.70326	0.488757	11	3
ABK72491.1	MSMEG_4915	alpha-glucan phosphorylase(MSMEG_4915)	77	59	60	53	44	35	0.0899181	0.591295	0.445903	17	2
ABK74245.1	MSMEG_1443	50S ribosomal protein L16(rplP)	21	13	15	10	10	13	0.0899181	0.787318	0.516975	12	0
ABK69668.1	MSMEG_3667	para-nitrobenzyl esterase(MSMEG_3667)	24	15	13	14	13	8	0.0890771	0.783109	0.515636	9	2
ABK71161.1	MSMEG_4684	ribose-5-phosphate isomerase B(MSMEG_4684)	45	31	31	26	25	21	0.0886918	0.694738	0.485711	4	1
ABK71276.1	MSMEG_2587	methionine aminopeptidase(map)	22	17	16	15	12	10	0.0883275	0.778972	0.514314	7	1
ABK73518.1	MSMEG_2760	polyphosphate glucokinase(MSMEG_2760)	22	15	18	12	13	12	0.0883275	0.778972	0.514314	13	2
ABK75185.1	MSMEG_6934	thioredoxin(trx)	19	15	21	12	14	11	0.0883275	0.778972	0.514314	7	1
ABK75681.1	MSMEG_3046	carbamoyl phosphate synthase small subunit(carA)	51	31	31	24	26	26	0.0879824	0.689191	0.483709	10	0
ABK73156.1	MSMEG_4921	methylmalonyl-CoA epimerase(mce)	25	17	22	15	14	14	0.0864986	0.766985	0.510439	5	1
ABK71835.1	MSMEG_0782	class III aminotransferase(MSMEG_0782)	38	25	31	19	22	22	0.0829249	0.730985	0.498422	1	1
ABK69727.1	MSMEG_1647	bifunctional 5,10-methylene-tetrahydrofolate dehydrogenase/ 5,10-methylene-tetrahydrofolate cyclohydrolase(MSMEG_1647)	43	38	31	29	23	23	0.0816976	0.711755	0.491758	9	1
ABK72850.1	MSMEG_5121	N-succinyldiaminopimelate aminotransferase(MSMEG_5121)	45	34	33	25	25	25	0.0816976	0.711755	0.491758	4	0
ABK75070.1	MSMEG_2611	mycothione reductase(MSMEG_2611)	51	38	38	31	33	21	0.0809401	0.696812	0.486456	13	0
ABK71437.1	MSMEG_2351	electron transfer flavoprotein subunit beta(etfB)	202	212	136	128	136	103	0.0765823	0.657651	0.472022	18	1
ABK73692.1	MSMEG_0911	isocitrate lyase(aceA)	190	207	174	129	131	121	0.0765341	0.632287	0.462232	21	0
ABK70017.1	MSMEG_3254	RDD family protein(MSMEG_3254)	3	6	3	3	4	1	0.0752713	0.91113	0.553292	5	1
ABK70426.1	MSMEG_2322	hypothetical protein(MSMEG_2322)	6	3	3	2	3	3	0.0752713	0.91113	0.553292	2	3
ABK70872.1	MSMEG_6208	acyl-CoA thioesterase II(MSMEG_6208)	8	10	6	6	5	5	0.0752713	0.874614	0.543162	4	0
ABK71969.1	MSMEG_5525	succinyl-CoA synthetase subunit beta(sucC)	271	233	186	166	176	118	0.0752713	0.593619	0.446791	22	2
ABK72472.1	MSMEG_4572	hypothetical protein(MSMEG_4572)	8	0	4	4	2	2	0.0752713	0.922658	0.556397	13	1
ABK72502.1	MSMEG_2128	malonyl CoA decarboxylase(MSMEG_2128)	5	3	4	4	2	2	0.0752713	0.91113	0.553292	2	1
ABK72741.1	MSMEG_6087	beta-lactamase(MSMEG_6087)	12	8	4	8	6	2	0.0752713	0.874614	0.543162	17	2
ABK72997.1	MSMEG_2434	hypothetical protein(MSMEG_2434)	18	7	17	9	10	9	0.0752713	0.834712	0.531553	2	1
ABK73265.1	MSMEG_0109	NAD(P) transhydrogenase subunit beta(pntB)	19	21	14	19	10	7	0.0752713	0.813018	0.524991	6	4
ABK73483.1	MSMEG_0641	binding-protein-dependent transporters inner membrane component(MSMEG_0641)	8	9	4	6	4	4	0.0752713	0.882643	0.545428	5	0
ABK73508.1	MSMEG_3500	hypothetical protein(MSMEG_3500)	10	4	7	6	6	2	0.0752713	0.882643	0.545428	6	2
ABK73614.1	MSMEG_5795	4-amino-4-deoxychorismate lyase(MSMEG_5795)	17	8	17	8	10	10	0.0752713	0.834712	0.531553	3	0
ABK75017.1	MSMEG_1456	hypothetical protein(MSMEG_1456)	4	3	5	4	2	2	0.0752713	0.91113	0.553292	3	0
ABK75064.1	MSMEG_0978	class V aminotransferase(MSMEG_0978)	21	14	13	13	10	9	0.0752713	0.823506	0.528186	2	0
ABK75755.1	MSMEG_3594	anthranilate dioxygenase reductase(MSMEG_3594)	9	7	5	5	4	5	0.0752713	0.882643	0.545428	6	2
ABK73785.1	MSMEG_4200	hypothetical protein(MSMEG_4200)	45	28	26	23	20	23	0.0752713	0.749019	0.504515	10	1
ABK74097.1	MSMEG_3003	aspartyl-tRNA synthetase(aspS)	98	98	65	68	53	53	0.0752713	0.643336	0.466541	18	2
ABK70819.1	MSMEG_1736	glycerol-3-phosphate dehydrogenase(MSMEG_1736)	16	14	9	10	11	5	0.0752713	0.840631	0.533312	10	7
ABK71026.1	MSMEG_6509	multidrug ABC transporter ATP-binding protein(MSMEG_6509)	3	2	4	1	2	3	0.0752713	0.922991	0.556486	2	0
ABK71333.1	MSMEG_0663	TetR family transcriptional regulator(MSMEG_0663)	7	6	5	3	5	4	0.0752713	0.891285	0.547843	10	1
ABK71959.1	MSMEG_2725	glutamate transporter permease GluD(MSMEG_2725)	3	3	3	3	1	2	0.0752713	0.922991	0.556486	6	0
ABK72204.1	MSMEG_5150	4a-hydroxytetrahydrobiopterin dehydratase(phhB)	5	0	4	2	2	2	0.0752713	0.926679	0.55747	3	0
ABK72582.1	MSMEG_1850	selenocysteine synthase(selA)	10	1	7	5	5	2	0.0752713	0.898428	0.549819	7	0
ABK73711.1	MSMEG_3105	protoheme IX farnesyltransferase(cyoE)	3	3	3	2	2	2	0.0752713	0.922991	0.556486	7	1
ABK73985.1	MSMEG_2578	1-deoxy-D-xylulose 5-phosphate reductoisomerase(dxr)	28	17	18	17	14	11	0.0752713	0.798389	0.520461	6	4
ABK74372.1	MSMEG_5666	hypothetical protein(MSMEG_5666)	1	2	6	3	1	2	0.0752713	0.928119	0.557853	3	1
ABK74477.1	MSMEG_3492	phosphodiesterase(MSMEG_3492)	7	2	6	4	2	4	0.0752713	0.900699	0.550444	1	0
ABK74781.1	MSMEG_1305	TetR family transcriptional regulator(MSMEG_1305)	3	1	5	0	3	3	0.0752713	0.932419	0.558993	8	0
ABK74783.1	MSMEG_2898	TetR family transcriptional regulator(MSMEG_2898)	3	3	3	3	1	2	0.0752713	0.922991	0.556486	3	2
ABK75339.1	MSMEG_0435	allophanate hydrolase subunit 2(MSMEG_0435)	8	2	5	4	3	3	0.0752713	0.900699	0.550444	1	0
ABK75472.1	MSMEG_3880	nitrilase/cyanide hydratase and apolipoprotein N-acyltransferase(MSMEG_3880)	14	9	7	5	8	7	0.0752713	0.859978	0.538971	2	2
ABK75690.1	MSMEG_0758	hypothetical protein(MSMEG_0758)	4	1	4	2	2	2	0.0752713	0.922991	0.556486	2	0
ABK75703.1	MSMEG_1066	hypothetical protein(MSMEG_1066)	9	3	6	4	4	4	0.0752713	0.891285	0.547843	4	0
ABK75852.1	MSMEG_4567	hypothetical protein(MSMEG_4567)	3	3	3	2	3	1	0.0752713	0.922991	0.556486	4	2
ABK76185.1	MSMEG_5797	hypothetical protein(MSMEG_5797)	9	3	6	5	4	3	0.0752713	0.891285	0.547843	4	0
ABK74646.1	MSMEG_2365	aspartyl/glutamyl-tRNA amidotransferase subunit A(gatA)	80	65	70	60	44	39	0.0719123	0.653328	0.470378	13	0
ABK75289.1	MSMEG_6105	cell division protein(MSMEG_6105)	134	120	79	91	72	58	0.068758	0.671387	0.477176	31	3
ABK74030.1	MSMEG_6283	FAD binding domain-containing protein(MSMEG_6283)	44	35	31	30	23	20	0.0686987	0.758486	0.507654	9	6
ABK75062.1	MSMEG_5222	GTP-dependent nucleic acid-binding protein EngD(ychF)	80	67	64	52	44	44	0.0684176	0.672102	0.477442	17	5
ABK71697.1	MSMEG_1568	glucosamine--fructose-6-phosphate aminotransferase(glmS)	75	57	46	38	42	38	0.0671434	0.702671	0.488548	17	2
ABK72893.1	MSMEG_5427	ribose-phosphate pyrophosphokinase(MSMEG_5427)	100	70	88	63	50	58	0.0668591	0.647717	0.46823	13	2
ABK69912.1	MSMEG_4305	bifunctional RNase H/acid phosphatase(MSMEG_4305)	32	23	25	20	17	16	0.0662262	0.800398	0.521088	7	1
ABK74750.1	MSMEG_4723	hypothetical protein(MSMEG_4723)	83	57	58	51	48	32	0.0643002	0.700004	0.487598	22	3
ABK72199.1	MSMEG_1515	two-component sensor histidine kinase(MSMEG_1515)	24	19	19	18	12	11	0.0635895	0.830781	0.530378	18	1
ABK69677.1	MSMEG_1937	adenylyltransferase/sulfurtransferase MoeZ(MSMEG_1937)	49	41	31	27	27	26	0.0632987	0.766563	0.510302	14	2
ABK74262.1	MSMEG_3489	hypothetical protein(MSMEG_3489)	27	13	19	15	11	13	0.062993	0.836399	0.532056	4	1
ABK74637.1	MSMEG_1635	nitroreductase(MSMEG_1635)	41	29	27	25	21	18	0.060321	0.800038	0.520976	11	1
ABK70062.1	MSMEG_3097	phosphoenolpyruvate carboxylase(ppc)	97	63	72	53	48	52	0.0596407	0.699112	0.487279	16	2
ABK75341.1	MSMEG_2086	peptide chain release factor 2(prfB)	92	81	50	54	50	43	0.0590063	0.722746	0.495588	11	1
ABK72648.1	MSMEG_2488	[NADP+] succinate-semialdehyde dehydrogenase(MSMEG_2488)	19	14	11	9	9	11	0.0587832	0.867891	0.541246	13	1
ABK75285.1	MSMEG_3103	transketolase(tkt)	363	252	214	207	180	159	0.0577627	0.626256	0.45985	22	1
ABK70701.1	MSMEG_2936	hydrolase, nudix family protein(MSMEG_2936)	14	15	9	9	10	6	0.0561625	0.882629	0.545424	1	2
ABK75230.1	MSMEG_5058	ABC transporter ATP-binding protein(MSMEG_5058)	74	51	53	44	34	39	0.0548651	0.755387	0.506631	14	1
ABK70420.1	MSMEG_0617	ftsk/SpoIIIE family protein(MSMEG_0617)	11	14	10	9	11	3	0.0545128	0.89064	0.547664	28	3
ABK71565.1	MSMEG_4688	hypothetical protein(MSMEG_4688)	31	16	23	15	15	16	0.0545128	0.845891	0.534865	9	0
ABK71634.1	MSMEG_2198	hypothetical protein(MSMEG_2198)	29	19	22	17	16	13	0.0545128	0.845891	0.534865	7	1
ABK69625.1	MSMEG_0639	oligopeptide transport ATP-binding protein AppF(MSMEG_0639)	51	14	31	20	21	22	0.0525512	0.862052	0.53957	8	1
ABK71946.1	MSMEG_0638	hypothetical protein(MSMEG_0638)	12	11	9	8	8	5	0.0525512	0.899177	0.550026	1	2
ABK74371.1	MSMEG_3278	hypothetical protein(MSMEG_3278)	14	8	10	5	6	10	0.0525512	0.899177	0.550026	3	0
ABK71255.1	MSMEG_5489	50S ribosomal protein L32(rpmF)	26	13	19	10	15	13	0.0501803	0.870699	0.542048	5	0
ABK71376.1	MSMEG_3396	IclR family transcriptional regulator(MSMEG_3396)	14	6	9	7	6	6	0.0501803	0.908342	0.552534	1	1
ABK75178.1	MSMEG_3169	isoleucyl-tRNA synthetase(ileS)	90	85	68	57	56	46	0.0483043	0.74893	0.504485	37	1
ABK69784.1	MSMEG_1513	hypothetical protein(MSMEG_1513)	42	36	29	24	25	21	0.0480498	0.832478	0.530886	13	1
ABK69757.1	MSMEG_3908	hypothetical protein(MSMEG_3908)	13	6	7	6	6	5	0.0472569	0.918271	0.55522	3	2
ABK72987.1	MSMEG_0847	monovalent cation/H+ antiporter subunit C(MSMEG_0847)	11	10	5	7	6	4	0.0472569	0.918271	0.55522	3	0
ABK74857.1	MSMEG_6519	pyridoxamine 5'-phosphate oxidase(MSMEG_6519)	12	8	6	6	6	5	0.0472569	0.918271	0.55522	1	1
ABK75913.1	MSMEG_3144	hypothetical protein(MSMEG_3144)	10	9	7	6	6	5	0.0472569	0.918271	0.55522	3	1
ABK76076.1	MSMEG_2173	GntR family transcriptional regulator(MSMEG_2173)	9	6	11	5	6	6	0.0472569	0.918271	0.55522	5	0
ABK73939.1	MSMEG_1657	tryptophanyl-tRNA synthetase(trpS)	42	23	33	21	21	22	0.045524	0.847949	0.535469	15	2
ABK70668.1	MSMEG_3775	bifunctional ornithine acetyltransferase/N-acetylglutamate synthase(argJ)	42	21	32	20	21	21	0.0445745	0.853371	0.537054	7	2
ABK75628.1	MSMEG_0406	acyl-CoA dehydrogenase(MSMEG_0406)	337	224	291	176	167	213	0.0444653	0.782288	0.515375	30	0
ABK69689.1	MSMEG_6367	glycosyl transferase family protein(MSMEG_6367)	9	7	7	5	5	5	0.0435625	0.929153	0.558128	2	2
ABK75942.1	MSMEG_4262	ubiquinol-cytochrome C reductase iron-sulfur subunit(MSMEG_4262)	194	191	106	120	118	82	0.0425827	0.826142	0.528983	22	2
ABK76094.1	MSMEG_4598	lipoprotein lpph(lppH)	31	20	15	15	17	11	0.0421045	0.884326	0.5459	7	3
ABK73065.1	MSMEG_1051	hypothetical protein(MSMEG_1051)	45	32	29	29	23	17	0.0408378	0.858138	0.538439	3	0
ABK72051.1	MSMEG_5349	hypothetical protein(MSMEG_5349)	11	2	7	4	3	6	0.0387454	0.941266	0.56132	3	0
ABK73164.1	MSMEG_3099	6-phosphogluconolactonase(pgl)	33	23	24	19	20	13	0.0387454	0.882892	0.545498	6	0
ABK75359.1	MSMEG_5064	malyl-CoA lyase(MSMEG_5064)	32	22	26	20	18	14	0.0387454	0.882892	0.545498	9	1
ABK70117.1	MSMEG_3496	MmpL4 protein(MSMEG_3496)	43	47	27	30	26	20	0.0377966	0.86209	0.539581	28	1
ABK72238.1	MSMEG_6319	penicillin-binding protein, transpeptidase(MSMEG_6319)	19	18	20	16	12	9	0.0367972	0.906016	0.5519	9	1
ABK72291.1	MSMEG_4583	ATPase AAA(MSMEG_4583)	17	10	10	9	8	7	0.035743	0.926388	0.557393	10	2
ABK72274.1	MSMEG_4220	hypothetical protein(MSMEG_4220)	7	6	4	5	2	4	0.0322026	0.95503	0.564891	2	3
ABK69814.1	MSMEG_4222	cell division protein FtsZ(ftsZ)	149	109	99	88	79	64	0.0322026	0.796368	0.519829	10	1
ABK71156.1	MSMEG_5834	metallo-beta-lactamase superfamily protein(MSMEG_5834)	25	10	16	11	9	13	0.0322026	0.922202	0.556275	2	1
ABK73380.1	MSMEG_4954	transcription termination factor Rho(rho)	312	242	184	176	158	143	0.0306023	0.804873	0.52248	35	1
ABK71301.1	MSMEG_2628	translation initiation factor IF-2(infB)	141	139	93	96	76	69	0.0300913	0.849136	0.535817	21	0
ABK73197.1	MSMEG_0381	Mmp14a protein(MSMEG_0381)	41	45	27	30	27	16	0.0298794	0.897059	0.549442	22	3
ABK71017.1	MSMEG_0411	acyl-CoA synthetase(MSMEG_0411)	38	26	32	23	19	20	0.0294676	0.902479	0.550933	7	1
ABK75563.1	MSMEG_6483	methyltransferase type 11(MSMEG_6483)	18	13	17	13	8	10	0.0294676	0.930944	0.558603	9	2
ABK75142.1	MSMEG_5270	cystathionine beta-synthase(MSMEG_5270)	120	98	84	70	67	58	0.0291594	0.829853	0.530099	17	2
ABK72542.1	MSMEG_1762	piperideine-6-carboxylic acid dehydrogenase(MSMEG_1762)	25	21	16	17	14	9	0.0279656	0.925555	0.557171	6	1
ABK72880.1	MSMEG_1496	3-hydroxyisobutyrate dehydrogenase(mmsB)	23	19	20	15	14	11	0.0279656	0.925555	0.557171	12	0
ABK69622.1	MSMEG_4570	hypothetical protein(MSMEG_4570)	14	5	12	8	6	6	0.0279656	0.947316	0.562897	10	6
ABK70621.1	MSMEG_0082	hypothetical protein(MSMEG_0082)	12	13	6	9	7	4	0.0279656	0.947316	0.562897	6	0
ABK75771.1	MSMEG_5824	phosphoribosylformylglycinamidine synthase II(purL)	135	114	88	76	73	68	0.0251803	0.844678	0.534508	16	2
ABK73411.1	MSMEG_3808	excinuclease ABC subunit A(uvrA)	107	88	49	61	56	40	0.0241172	0.902518	0.550944	40	6
ABK75325.1	MSMEG_1603	inosine 5-monophosphate dehydrogenase(MSMEG_1603)	74	70	55	45	44	39	0.0236092	0.887734	0.546854	6	2
ABK71106.1	MSMEG_2695	hypothetical protein(MSMEG_2695)	383	187	248	188	166	172	0.0231958	0.882688	0.545441	13	0
ABK70321.1	MSMEG_2661	hypothetical protein(MSMEG_2661)	5	5	4	4	3	2	0.0228039	0.971141	0.568999	5	1
ABK70723.1	MSMEG_3233	cytochrome D ubiquinol oxidase subunit 1(MSMEG_3233)	7	6	1	5	2	2	0.0228039	0.971141	0.568999	4	1
ABK70963.1	MSMEG_6032	TetR family transcriptional regulator(MSMEG_6032)	8	2	4	3	2	4	0.0228039	0.971141	0.568999	5	0
ABK71025.1	MSMEG_4280	short chain dehydrogenase(MSMEG_4280)	15	15	12	9	10	8	0.0228039	0.95004	0.563603	11	2
ABK71953.1	MSMEG_6593	ATP-binding protein(MSMEG_6593)	4	4	6	4	2	3	0.0228039	0.971141	0.568999	3	3
ABK74962.1	MSMEG_6401	phosphoribose diphosphate:decaprenyl-phosphate phosphoribosyltransferase(MSMEG_6401)	10	10	8	7	6	5	0.0228039	0.959198	0.565961	8	2
ABK75258.1	MSMEG_3250	ABC transporter ATP-binding protein(MSMEG_3250)	15	4	9	6	6	6	0.0228039	0.959198	0.565961	9	1
ABK75291.1	MSMEG_6042	TetR family transcriptional regulator(MSMEG_6042)	19	10	13	9	6	12	0.0228039	0.95004	0.563603	8	0
ABK72780.1	MSMEG_4530	sulfate ABC transporter ATP-binding protein(cysA)	51	41	31	27	29	23	0.0215001	0.919506	0.555553	8	0
ABK72054.1	MSMEG_5442	glutamate dehydrogenase(MSMEG_5442)	46	38	36	31	24	22	0.0201298	0.92556	0.557172	14	3
ABK69783.1	MSMEG_0095	methyltransferase(MSMEG_0095)	38	39	29	25	23	20	0.0197762	0.931253	0.558685	6	0
ABK71107.1	MSMEG_4244	3-deoxy-7-phosphoheptulonate synthase(MSMEG_4244)	154	98	105	87	72	70	0.0196573	0.875007	0.543273	13	0
ABK70215.1	MSMEG_5183	3-hydroxyacyl-CoA dehydrogenase(MSMEG_5183)	71	38	47	34	32	34	0.0186878	0.921242	0.556018	10	1
ABK72433.1	MSMEG_0986	RemM protein(MSMEG_0986)	22	4	13	12	3	10	0.0186878	0.969626	0.568615	3	0
ABK71529.1	MSMEG_4715	acyl-CoA dehydrogenase(MSMEG_4715)	84	92	55	54	49	45	0.0179381	0.923412	0.556599	14	3
ABK75217.1	MSMEG_4705	acyltransferase(MSMEG_4705)	22	12	16	11	10	11	0.0163776	0.960886	0.566393	7	0
ABK72809.1	MSMEG_2962	preprotein translocase subunit SecF(secF)	44	42	25	27	26	18	0.0155651	0.944647	0.562202	14	3
ABK69972.1	MSMEG_0158	formyl-coenzyme A transferase(MSMEG_0158)	38	21	27	22	16	17	0.0153288	0.952008	0.564112	28	0
ABK73938.1	MSMEG_4976	isochorismatase hydrolase(MSMEG_4976)	54	33	35	29	25	24	0.0148987	0.94446	0.562154	1	0
ABK72497.1	MSMEG_2362	NAD-dependent DNA ligase LigA(ligA)	52	50	31	34	30	21	0.0143423	0.944182	0.562081	28	1
ABK72810.1	MSMEG_4938	F0F1 ATP synthase subunit alpha(atpA)	325	232	360	173	174	239	0.0142128	0.948715	0.56326	27	1
ABK72345.1	MSMEG_6897	30S ribosomal protein S6(rpsF)	73	42	65	38	33	44	0.0138708	0.943724	0.561962	6	0
ABK73592.1	MSMEG_2352	electron transfer flavoprotein subunit alpha(etfA)	203	178	125	118	116	89	0.0126306	0.929927	0.558333	14	1
ABK71720.1	MSMEG_5544	short chain dehydrogenase(MSMEG_5544)	17	12	18	13	7	10	0.0125356	0.970989	0.56896	15	0
ABK72404.1	MSMEG_4693	hypothetical protein(MSMEG_4693)	17	13	17	14	10	6	0.0125356	0.970989	0.56896	3	0
ABK70680.1	MSMEG_4235	16S rRNA (cytosine(1402)-N(4))-methyltransferase(mraW)	26	15	17	16	9	12	0.0117062	0.96991	0.568687	6	1
ABK74647.1	MSMEG_3215	molybdenum ABC transporter ATPase(MSMEG_3215)	24	16	18	15	11	11	0.0117062	0.96991	0.568687	3	1
ABK75389.1	MSMEG_4278	glycine cleavage system aminomethyltransferase T(gcvT)	80	58	58	48	38	39	0.0113083	0.9466	0.562711	12	1
ABK72427.1	MSMEG_6403	bifunctional udp-galactofuranosyl transferase glft(MSMEG_6403)	89	88	49	55	50	39	0.00997986	0.958846	0.565871	21	2
ABK70388.1	MSMEG_0769	O-succinylhomoserine sulfhydrylase(metZ)	61	44	41	35	27	31	0.00956807	0.961002	0.566423	6	4
ABK70010.1	MSMEG_3877	precorrin-4 C(11)-methyltransferase(cobM)	9	7	6	5	5	4	0.00815712	0.987092	0.572989	2	0
ABK70429.1	MSMEG_5685	DNA-binding protein(MSMEG_5685)	10	7	5	5	5	4	0.00815712	0.987092	0.572989	7	1
ABK70973.1	MSMEG_4271	hypothetical protein(MSMEG_4271)	9	5	8	6	4	4	0.00815712	0.987092	0.572989	6	0
ABK71512.1	MSMEG_5894	hypothetical protein(MSMEG_5894)	8	8	6	5	6	3	0.00815712	0.987092	0.572989	8	0
ABK71880.1	MSMEG_5404	propionate--CoA ligase(MSMEG_5404)	26	20	20	19	11	12	0.00815712	0.977645	0.570635	25	4
ABK71933.1	MSMEG_3904	LppK protein(MSMEG_3904)	5	5	1	3	2	2	0.00815712	0.990873	0.573924	4	0
ABK72045.1	MSMEG_5968	polysaccharide biosynthesis protein(MSMEG_5968)	5	4	2	4	3	0	0.00815712	0.990971	0.573949	6	3
ABK73086.1	MSMEG_6804	sugar ABC transporter substrate-binding protein(MSMEG_6804)	45	31	23	30	20	13	0.00815712	0.972623	0.569372	18	0
ABK74428.1	MSMEG_1777	UsfY protein(MSMEG_1777)	5	11	6	6	5	3	0.00815712	0.987092	0.572989	1	2
ABK74429.1	MSMEG_5479	type I antifreeze protein(MSMEG_5479)	4	4	3	3	1	3	0.00815712	0.990873	0.573924	5	0
ABK74983.1	MSMEG_2958	hypothetical protein(MSMEG_2958)	3	4	4	2	3	2	0.00815712	0.990873	0.573924	1	0
ABK75288.1	MSMEG_0319	acyltransferase(MSMEG_0319)	4	6	1	3	3	1	0.00815712	0.990873	0.573924	3	0
ABK75453.1	MSMEG_4241	integral membrane protein(MSMEG_4241)	5	4	2	3	3	1	0.00815712	0.990873	0.573924	2	3
ABK75514.1	MSMEG_4804	hypothetical protein(MSMEG_4804)	5	3	3	2	3	2	0.00815712	0.990873	0.573924	0	1
ABK75927.1	MSMEG_2375	NAD(P)H:quinone oxidoreductase, type IV(wrbA)	15	8	10	6	8	7	0.00815712	0.984192	0.572269	3	1
ABK70108.1	MSMEG_1046	molybdenum ABC transporter ATPase(MSMEG_1046)	64	45	42	39	35	22	0.00679158	0.971857	0.569179	3	1
ABK73148.1	MSMEG_6404	UDP-galactopyranose mutase(glf)	84	53	66	46	47	36	0.00612516	0.970575	0.568856	11	3
ABK74753.1	MSMEG_0221	hypothetical protein(MSMEG_0221)	17	12	12	13	9	4	0.00312153	0.993263	0.574513	6	3
ABK76151.1	MSMEG_6041	acyl-CoA dehydrogenase(MSMEG_6041)	17	12	12	10	9	7	0.00312153	0.993263	0.574513	13	2
ABK71368.1	MSMEG_4258	anthranilate phosphoribosyltransferase(trpD)	83	64	58	46	43	41	0.00312153	0.984936	0.572454	6	0
ABK70921.1	MSMEG_4959	arginyl-tRNA synthetase(argS)	139	116	89	77	78	63	0.00215339	0.986857	0.572931	14	1
ABK74186.1	MSMEG_2383	glutamyl-tRNA synthetase(gltX)	117	101	82	66	64	60	0.00127074	0.992584	0.574346	16	1
ABK73933.1	MSMEG_2924	permease binding-protein component(MSMEG_2924)	11	11	8	10	5	4	0.00127074	0.997655	0.575592	4	2
ABK72369.1	MSMEG_1694	uracil phosphoribosyltransferase(upp)	34	24	21	18	18	14	0.000309261	0.999074	0.575939	0	0
ABK74906.1	MSMEG_0784	acetate kinase(ackA)	25	12	12	11	10	10	-0.000279714	0.99934	0.576004	10	3
ABK69564.1	MSMEG_4281	leucyl aminopeptidase(MSMEG_4281)	154	125	101	96	79	65	-0.00273119	0.98293	0.571955	22	0
ABK73866.1	MSMEG_4295	alpha/beta hydrolase(MSMEG_4295)	15	12	11	13	8	3	-0.00273119	0.994331	0.574776	4	0
ABK74624.1	MSMEG_4577	DegV family protein(MSMEG_4577)	8	5	6	7	2	3	-0.00273119	0.995992	0.575184	2	2
ABK75780.1	MSMEG_0078	hypothetical protein(MSMEG_0078)	19	7	12	6	8	10	-0.00273119	0.994331	0.574776	4	2
ABK71878.1	MSMEG_2433	D-alanyl-D-alanine carboxypeptidase(MSMEG_2433)	26	20	19	13	13	15	-0.00458199	0.987567	0.573107	6	1
ABK70241.1	MSMEG_5081	hypothetical protein(MSMEG_5081)	21	12	13	9	9	11	-0.00534714	0.987796	0.573164	2	1
ABK71774.1	MSMEG_6392	polyketide synthase(MSMEG_6392)	424	356	304	239	232	212	-0.00617345	0.956527	0.565276	62	6
ABK69960.1	MSMEG_4298	3-methyl-2-oxobutanoate hydroxymethyltransferase(panB)	43	114	78	49	53	46	-0.00682976	0.985554	0.572608	9	2
ABK69886.1	MSMEG_4979	sulfate adenylyltransferase subunit 2(cysD)	33	22	26	15	18	18	-0.00719084	0.978231	0.570781	10	0
ABK71170.1	MSMEG_0135	virulence factor Mce family protein(MSMEG_0135)	14	7	6	8	7	2	-0.00719084	0.98743	0.573073	13	3
ABK72913.1	MSMEG_5414	septum formation initiator subfamily protein(MSMEG_5414)	25	14	15	10	12	12	-0.00719084	0.982224	0.571779	9	3
ABK75233.1	MSMEG_3451	short-chain dehydrogenase/reductase(MSMEG_3451)	24	14	16	12	11	11	-0.00719084	0.982224	0.571779	1	2
ABK73932.1	MSMEG_5415	phosphopyruvate hydratase(eno)	171	162	128	101	99	90	-0.00848003	0.949474	0.563457	14	0
ABK71499.1	MSMEG_6822	beta-lactamase(MSMEG_6822)	48	35	30	29	23	19	-0.010198	0.963564	0.567077	7	1
ABK72009.1	MSMEG_4199	hypothetical protein(MSMEG_4199)	15	11	17	11	8	8	-0.0111434	0.975439	0.570081	4	0
ABK74216.1	MSMEG_4686	oxidoreductase YdbC(MSMEG_4686)	41	28	25	23	18	18	-0.011712	0.961847	0.566639	3	0
ABK75566.1	MSMEG_1285	hypothetical protein(MSMEG_1285)	72	37	44	39	29	28	-0.0121915	0.949353	0.563425	7	2
ABK70073.1	MSMEG_6097	pantoate--beta-alanine ligase(panC)	43	40	35	28	26	20	-0.0129559	0.952735	0.5643	5	1
ABK75983.1	MSMEG_2736	GTP-binding protein(MSMEG_2736)	55	32	31	25	24	25	-0.0129559	0.952735	0.5643	13	1
ABK75083.1	MSMEG_1467	50S ribosomal protein L5(rplE)	249	97	163	77	89	153	-0.0138754	0.962124	0.566709	9	0
ABK75163.1	MSMEG_5426	bifunctional N-acetylglucosamine-1-phosphate uridyltransferase/glucosamine-1-phosphate acetyltransferase(glmU)	39	28	24	22	16	19	-0.0146708	0.953014	0.564372	9	1
ABK69640.1	MSMEG_3915	NAD-dependent alcohol dehydrogenase(MSMEG_3915)	8	11	5	8	4	3	-0.0178381	0.970666	0.568879	7	1
ABK71772.1	MSMEG_2901	hypothetical protein(MSMEG_2901)	8	5	11	7	3	5	-0.0178381	0.970666	0.568879	0	1
ABK72593.1	MSMEG_5890	hypothetical protein(MSMEG_5890)	13	4	7	5	5	5	-0.0178381	0.970666	0.568879	1	1
ABK73171.1	MSMEG_0703	hypothetical protein(MSMEG_0703)	6	2	16	5	4	6	-0.0178381	0.978273	0.570792	5	0
ABK74381.1	MSMEG_3607	short chain dehydrogenase(MSMEG_3607)	12	5	7	4	4	7	-0.0178381	0.970666	0.568879	7	2
ABK75150.1	MSMEG_1875	sensor histidine kinase MtrB(MSMEG_1875)	9	11	4	8	4	3	-0.0178381	0.970666	0.568879	10	0
ABK70025.1	MSMEG_4631	hypothetical protein(MSMEG_4631)	21	19	24	16	15	9	-0.0178381	0.952119	0.564141	7	1
ABK71480.1	MSMEG_6309	ABC transporter ATP-binding protein(MSMEG_6309)	24	16	16	12	10	13	-0.0178381	0.955207	0.564937	10	2
ABK73036.1	MSMEG_3740	ribosomal large subunit pseudouridine synthase B(rluB)	25	14	17	10	9	16	-0.0178381	0.955207	0.564937	8	3
ABK73793.1	MSMEG_4652	D-oliose 4-ketoreductase(MSMEG_4652)	4	7	5	5	2	3	-0.0178381	0.976047	0.570234	5	1
ABK75301.1	MSMEG_4242	transcriptional regulatory protein(MSMEG_4242)	12	8	12	6	7	7	-0.0178381	0.966131	0.56773	2	1
ABK73048.1	MSMEG_2329	UbiE/COQ5 family methyltransferase(MSMEG_2329)	92	82	79	61	53	44	-0.018979	0.898972	0.549969	8	2
ABK73084.1	MSMEG_4254	AMP-binding protein(MSMEG_4254)	91	66	56	49	42	42	-0.0191934	0.906219	0.551956	33	2
ABK69573.1	MSMEG_0550	sulfonate binding protein(MSMEG_0550)	78	52	43	36	39	33	-0.0195069	0.91407	0.554088	14	1
ABK74885.1	MSMEG_3217	anthranilate synthase component I(trpE)	118	82	82	63	55	58	-0.0198859	0.888337	0.547022	12	0
ABK73825.1	MSMEG_0690	(Fe-S)-binding protein(MSMEG_0690)	146	133	93	94	82	56	-0.020944	0.897715	0.549623	65	3
ABK75991.1	MSMEG_5078	glucose-1-phosphate adenylyltransferase(glgC)	27	28	22	17	15	16	-0.0215902	0.93651	0.560072	11	0
ABK71063.1	MSMEG_2937	pyridoxal biosynthesis lyase PdxS(MSMEG_2937)	274	174	202	152	122	131	-0.022284	0.854126	0.537274	11	1
ABK73378.1	MSMEG_4504	molecular chaperone DnaJ(dnaJ)	57	36	37	35	24	22	-0.022284	0.914946	0.554325	8	1
ABK72815.1	MSMEG_6129	hypothetical protein(MSMEG_6129)	22	16	15	11	13	9	-0.0232925	0.943177	0.561819	3	0
ABK75892.1	MSMEG_2078	antigen 85-C(MSMEG_2078)	93	61	50	52	45	30	-0.0235068	0.88832	0.547017	4	1
ABK74112.1	MSMEG_6511	acyl-CoA dehydrogenase(MSMEG_6511)	97	66	83	61	49	43	-0.0248928	0.869746	0.541776	16	0
ABK70767.1	MSMEG_5087	hypothetical protein(MSMEG_5087)	18	6	13	7	9	7	-0.0256576	0.947718	0.563001	4	1
ABK72416.1	MSMEG_6008	acetyl-CoA acetyltransferase(MSMEG_6008)	70	46	50	41	30	32	-0.0283051	0.878333	0.544214	12	0
ABK71378.1	MSMEG_3165	IS1096, tnpR protein(MSMEG_3165)	61	42	47	33	28	32	-0.0294261	0.879777	0.544622	5	0
ABK70410.1	MSMEG_4476	hypothetical protein(MSMEG_4476)	19	17	14	11	12	8	-0.0294261	0.930389	0.558456	3	1
ABK71407.1	MSMEG_4978	adenylyl-sulfate kinase(cysNC)	89	56	52	41	44	37	-0.0310807	0.854812	0.537474	17	2
ABK70048.1	MSMEG_4901	ribonuclease PH(rph)	29	13	21	19	11	9	-0.0316439	0.916063	0.554626	4	1
ABK72503.1	MSMEG_0252	tRNA (guanine-N(7)-)-methyltransferase(trmB)	35	16	25	20	13	14	-0.0331048	0.903643	0.551252	6	2
ABK69666.1	MSMEG_2174	superfamily protein I DNA or RNA helicase(MSMEG_2174)	74	58	54	45	38	32	-0.0334349	0.848392	0.535599	13	2
ABK75095.1	MSMEG_5154	hypothetical protein(MSMEG_5154)	11	10	13	8	7	6	-0.0349116	0.931962	0.558872	2	0
ABK76107.1	MSMEG_0380	MmpS4 protein(MSMEG_0380)	14	13	7	7	6	8	-0.0349116	0.931962	0.558872	8	1
ABK70551.1	MSMEG_1416	pyridine nucleotide-disulfide oxidoreductase(MSMEG_1416)	89	79	62	51	52	39	-0.0355091	0.821504	0.52758	11	1
ABK72178.1	MSMEG_2963	extracellular solute-binding protein(MSMEG_2963)	16	21	10	11	11	7	-0.036374	0.916734	0.554807	8	4
ABK75519.1	MSMEG_3174	lipoprotein signal peptidase(lspA)	18	18	11	10	11	8	-0.036374	0.916734	0.554807	3	1
ABK74032.1	MSMEG_4936	F0F1 ATP synthase subunit beta(atpD)	304	228	288	164	149	192	-0.0391067	0.811791	0.524614	18	0
ABK74236.1	MSMEG_1399	30S ribosomal protein S7(rpsG)	106	66	83	50	46	61	-0.0394989	0.811056	0.524389	10	1
ABK70093.1	MSMEG_0443	carbon-nitrogen hydrolase(MSMEG_0443)	8	2	3	3	3	2	-0.0402059	0.951563	0.563997	3	2
ABK73593.1	MSMEG_4682	Na+/H+ antiporter(MSMEG_4682)	2	8	3	2	4	2	-0.0402059	0.954144	0.564663	12	2
ABK74023.1	MSMEG_5898	virulence factor Mce family protein(MSMEG_5898)	5	4	4	3	2	3	-0.0402059	0.951563	0.563997	14	1
ABK75104.1	MSMEG_2372	acetolactate synthase 1 catalytic subunit(ilvB)	329	221	243	171	142	175	-0.0402059	0.752299	0.505607	22	0
ABK74071.1	MSMEG_4463	CalR5 protein(MSMEG_4463)	41	31	32	23	22	19	-0.0402059	0.863666	0.540034	4	1
ABK75362.1	MSMEG_4957	homoserine dehydrogenase(MSMEG_4957)	126	94	79	67	60	57	-0.0402059	0.771217	0.511814	12	1
ABK69743.1	MSMEG_0042	TetR family transcriptional regulator(MSMEG_0042)	13	10	16	8	9	7	-0.0402059	0.916222	0.554669	1	0
ABK71291.1	MSMEG_1807	acetyl-/propionyl-coenzyme A carboxylase subunit alpha(MSMEG_1807)	428	469	348	267	279	220	-0.0404956	0.805779	0.52276	28	1
ABK76128.1	MSMEG_6431	hypothetical protein(MSMEG_6431)	86	42	64	39	41	38	-0.0420856	0.817623	0.526399	6	1
ABK69698.1	MSMEG_5273	acetyl-CoA acetyltransferase(MSMEG_5273)	241	184	185	121	128	125	-0.0455372	0.702308	0.488419	15	0
ABK73286.1	MSMEG_6391	propionyl-CoA carboxylase subunit beta(MSMEG_6391)	196	149	133	103	97	93	-0.0458761	0.677797	0.479547	25	0
ABK69740.1	MSMEG_4260	cytochrome C oxidase subunit 3(MSMEG_4260)	10	13	8	5	7	7	-0.046035	0.914578	0.554225	2	0
ABK70012.1	MSMEG_4125	oxidoreductase, short chain dehydrogenase/reductase(MSMEG_4125)	10	12	9	6	8	5	-0.046035	0.914578	0.554225	2	2
ABK72109.1	MSMEG_1652	O-acetylhomoserine aminocarboxypropyltransferase(MSMEG_1652)	106	101	69	68	61	40	-0.0474112	0.786164	0.516609	10	1
ABK70384.1	MSMEG_3281	spermidine/putrescine ABC transporter ATP-binding protein(MSMEG_3281)	21	14	14	10	10	10	-0.0475854	0.889185	0.547259	16	1
ABK71754.1	MSMEG_0840	hypothetical protein(MSMEG_0840)	9	4	5	5	3	3	-0.0502596	0.928943	0.558072	3	3
ABK72033.1	MSMEG_2923	dehydrogenase/reductase SDR family protein member 1(MSMEG_2923)	13	14	9	7	8	7	-0.0502596	0.899662	0.550159	5	3
ABK72672.1	MSMEG_6408	acyltransferase(MSMEG_6408)	9	5	4	6	5	0	-0.0502596	0.935335	0.559763	6	4
ABK72693.1	MSMEG_5038	cytochrome P450(MSMEG_5038)	7	7	4	5	3	3	-0.0502596	0.928943	0.558072	3	0
ABK73144.1	MSMEG_6784	beta-lactamase(MSMEG_6784)	9	4	5	5	3	3	-0.0502596	0.928943	0.558072	2	2
ABK69748.1	MSMEG_2271	hydrogenase nickel incorporation protein HypB(hypB)	27	11	21	12	9	15	-0.0524842	0.866233	0.540771	4	2
ABK75877.1	MSMEG_2475	oxidoreductase YdbC(MSMEG_2475)	24	18	17	17	9	10	-0.0524842	0.866233	0.540771	4	1
ABK71657.1	MSMEG_4482	DNA primase(dnaG)	29	20	15	12	12	15	-0.054364	0.855867	0.53778	19	6
ABK71885.1	MSMEG_3663	oxidoreductase(MSMEG_3663)	19	13	14	11	9	8	-0.0559732	0.874039	0.542998	6	2
ABK75077.1	MSMEG_0777	F420-dependent glucose-6-phosphate dehydrogenase(MSMEG_0777)	103	80	70	61	44	49	-0.0559732	0.710755	0.491406	16	1
ABK73226.1	MSMEG_6142	nucleoside-diphosphate-sugar epimerase(MSMEG_6142)	91	73	63	54	46	38	-0.0577902	0.716903	0.493559	8	1
ABK71785.1	MSMEG_0912	3-hydroxybutyryl-CoA dehydrogenase(MSMEG_0912)	88	62	74	46	46	44	-0.0596583	0.71015	0.491194	12	1
ABK72295.1	MSMEG_4745	ErfK/YbiS/YcfS/YnhG family protein(MSMEG_4745)	19	16	21	13	13	8	-0.0596583	0.852239	0.536724	9	0
ABK73008.1	MSMEG_6112	hypothetical protein(MSMEG_6112)	12	9	7	7	5	5	-0.0596583	0.895175	0.548921	5	0
ABK75424.1	MSMEG_3468	AMP-binding protein(MSMEG_3468)	12	4	12	6	4	7	-0.0596583	0.895175	0.548921	6	4
ABK74614.1	MSMEG_5065	Mg/Co/Ni transporter MgtE(MSMEG_5065)	24	16	21	12	13	12	-0.0610502	0.84237	0.533827	1	1
ABK75842.1	MSMEG_4489	hypothetical protein(MSMEG_4489)	14	6	13	8	6	6	-0.0622322	0.881456	0.545094	6	0
ABK71073.1	MSMEG_4956	threonine synthase(thrC)	123	95	89	73	54	59	-0.0627022	0.648166	0.468403	14	1
ABK72147.1	MSMEG_6285	DNA polymerase III subunits gamma and tau(MSMEG_6285)	58	45	39	36	28	22	-0.0632485	0.75368	0.506065	8	1
ABK71734.1	MSMEG_0387	Rmt2 protein(MSMEG_0387)	53	24	32	24	18	24	-0.0635564	0.782255	0.515364	6	0
ABK72415.1	MSMEG_4535	glycoside hydrolase(MSMEG_4535)	99	90	72	64	44	50	-0.0638914	0.668026	0.475924	15	0
ABK75531.1	MSMEG_3253	hypothetical protein(MSMEG_3253)	30	12	34	14	13	19	-0.0641317	0.854393	0.537352	2	2
ABK73621.1	MSMEG_4263	ubiquinol-cytochrome C reductase cytochrome b subunit(MSMEG_4263)	56	51	42	36	35	19	-0.0670816	0.733455	0.499265	12	1
ABK72760.1	MSMEG_4323	pyruvate dehydrogenase subunit E1(aceE)	293	202	179	157	136	114	-0.067486	0.571574	0.438223	26	1
ABK73693.1	MSMEG_5068	Mrp protein(MSMEG_5068)	100	59	73	48	45	47	-0.0684642	0.665111	0.474833	12	0
ABK70712.1	MSMEG_4742	clavaldehyde dehydrogenase(MSMEG_4742)	25	14	24	14	12	12	-0.0691186	0.819338	0.526922	4	1
ABK75969.1	MSMEG_2932	HIT family protein hydrolase(MSMEG_2932)	34	19	30	16	17	17	-0.0709494	0.788018	0.517197	6	3
ABK71057.1	MSMEG_3512	competence damage-inducible protein A(MSMEG_3512)	41	36	26	24	21	17	-0.0720704	0.761079	0.508507	3	1
ABK73840.1	MSMEG_5423	transcription-repair coupling factor(mfd)	134	105	89	81	59	57	-0.0752664	0.57313	0.438838	25	9
ABK70306.1	MSMEG_4285	lipoate-protein ligase B(lipB)	3	4	3	1	3	2	-0.0767318	0.919573	0.555571	2	1
ABK70379.1	MSMEG_2771	TrkA protein(MSMEG_2771)	14	9	12	9	6	6	-0.0767318	0.850257	0.536145	4	0
ABK70447.1	MSMEG_6095	D-amino acid deaminase(MSMEG_6095)	3	3	4	2	2	2	-0.0767318	0.919573	0.555571	4	0
ABK70644.1	MSMEG_0081	hypothetical protein(MSMEG_0081)	9	3	8	6	3	3	-0.0767318	0.886478	0.546503	2	0
ABK71249.1	MSMEG_1492	MarR family transcriptional regulator(MSMEG_1492)	7	3	5	2	2	5	-0.0767318	0.901593	0.55069	2	0
ABK71379.1	MSMEG_0338	acyl-CoA dehydrogenase(MSMEG_0338)	10	8	7	6	5	4	-0.0767318	0.873201	0.54276	10	1
ABK71473.1	MSMEG_0224	O-methyltransferase MdmC(MSMEG_0224)	23	14	13	12	7	11	-0.0767318	0.821536	0.527589	5	0
ABK71861.1	MSMEG_1763	leucine-responsive regulatory protein(MSMEG_1763)	3	1	6	1	3	2	-0.0767318	0.921325	0.55604	0	0
ABK72829.1	MSMEG_3240	LuxR family transcriptional regulator(MSMEG_3240)	15	10	10	5	7	9	-0.0767318	0.850257	0.536145	3	2
ABK73175.1	MSMEG_0100	phosphotyrosine protein phosphatase ptpb(MSMEG_0100)	17	13	10	9	8	7	-0.0767318	0.840071	0.533147	3	1
ABK73206.1	MSMEG_2438	tRNA (guanine-N(1)-)-methyltransferase(trmD)	12	8	10	7	7	4	-0.0767318	0.861232	0.539333	2	1
ABK73236.1	MSMEG_4919	hypothetical protein(MSMEG_4919)	7	5	3	6	2	1	-0.0767318	0.901593	0.55069	3	1
ABK74555.1	MSMEG_5085	dihydropteroate synthase(folP)	8	0	2	1	1	4	-0.0767318	0.936743	0.560134	5	2
ABK74904.1	MSMEG_1834	phosphomannomutase(manB)	30	27	18	20	13	12	-0.0767318	0.782465	0.515431	4	1
ABK75352.1	MSMEG_6011	short chain dehydrogenase(MSMEG_6011)	7	4	4	4	2	3	-0.0767318	0.901593	0.55069	5	2
ABK75632.1	MSMEG_6914	hypothetical protein(MSMEG_6914)	4	1	5	2	1	3	-0.0767318	0.919573	0.555571	4	2
ABK75722.1	MSMEG_3067	riboflavin biosynthesis protein RibD(ribD)	23	16	16	14	10	9	-0.0767318	0.813004	0.524987	2	1
ABK73674.1	MSMEG_6938	ParB-like partition proteins(MSMEG_6938)	65	49	46	39	29	28	-0.0767318	0.687317	0.483029	6	2
ABK75784.1	MSMEG_3044	dihydroorotase(pyrC)	57	39	46	34	29	22	-0.0801224	0.6923	0.484833	6	1
ABK70060.1	MSMEG_6565	hypothetical protein(MSMEG_6565)	55	41	41	34	29	19	-0.0802463	0.697022	0.486531	5	0
ABK73907.1	MSMEG_5935	ATP-dependent DNA helicase(MSMEG_5935)	47	30	30	25	20	19	-0.0812332	0.727473	0.497218	6	3
ABK74642.1	MSMEG_2357	cysteine desulfurase(MSMEG_2357)	38	20	24	13	17	19	-0.0826083	0.756306	0.506935	4	0
ABK69813.1	MSMEG_1476	signal peptide peptidase SppA, 67K type(sppA)	102	62	62	49	44	42	-0.0831295	0.605572	0.45152	10	7
ABK71010.1	MSMEG_3140	ABC transporter ATP-binding protein(MSMEG_3140)	72	53	51	37	36	32	-0.0849523	0.641165	0.465699	13	6
ABK72150.1	MSMEG_6212	hemerythrin HHE cation binding domain-containing protein(MSMEG_6212)	14	22	16	7	13	11	-0.0860096	0.805025	0.522527	12	1
ABK74218.1	MSMEG_3962	lactate 2-monooxygenase(MSMEG_3962)	30	11	11	11	9	11	-0.0860096	0.796934	0.520006	12	0
ABK72631.1	MSMEG_6418	prephenate dehydratase(MSMEG_6418)	35	20	24	16	19	12	-0.0889581	0.743252	0.502582	1	1
ABK72128.1	MSMEG_6464	hypothetical protein(MSMEG_6464)	16	11	10	10	6	6	-0.0897879	0.820808	0.527368	3	0
ABK73874.1	MSMEG_4584	gamma-glutamyl phosphate reductase(proA)	58	48	37	31	25	29	-0.0902466	0.65557	0.471232	6	2
ABK71787.1	MSMEG_3025	alanyl-tRNA synthetase(alaS)	223	183	178	130	103	114	-0.0907989	0.450624	0.388495	25	2
ABK74546.1	MSMEG_4505	heat-inducible transcription repressor(hrcA)	58	34	41	31	23	25	-0.0912679	0.663534	0.474241	7	1
ABK72550.1	MSMEG_1701	purine nucleoside phosphorylase(MSMEG_1701)	14	8	10	6	7	6	-0.0918387	0.829456	0.52998	0	0
ABK75770.1	MSMEG_6752	endoglucanase A(MSMEG_6752)	36	23	32	22	15	17	-0.0926733	0.714546	0.492736	4	1
ABK69728.1	MSMEG_2416	hypothetical protein(MSMEG_2416)	65	46	39	29	30	30	-0.0928514	0.638675	0.464731	6	2
ABK72059.1	MSMEG_6385	short chain dehydrogenase(MSMEG_6385)	63	41	46	31	27	31	-0.0928514	0.638675	0.464731	7	2
ABK71400.1	MSMEG_1651	homoserine O-acetyltransferase(metX)	60	42	38	32	26	25	-0.0940098	0.646026	0.467579	4	0
ABK75949.1	MSMEG_2450	hypothetical protein(MSMEG_2450)	84	52	58	45	37	33	-0.094189	0.588733	0.444919	12	1
ABK71811.1	MSMEG_1352	alpha/beta hydrolase(MSMEG_1352)	12	7	8	4	5	7	-0.0946537	0.838481	0.532675	2	2
ABK73867.1	MSMEG_0836	carboxylate-amine ligase(MSMEG_0836)	10	9	8	7	4	5	-0.0946537	0.838481	0.532675	7	1
ABK73982.1	MSMEG_1353	ABC transporter(MSMEG_1353)	59	50	53	32	36	28	-0.0946537	0.619204	0.457039	26	2
ABK70139.1	MSMEG_4290	glutamine synthetase(glnA)	359	242	268	194	171	149	-0.097354	0.395984	0.362072	23	0
ABK76063.1	MSMEG_0614	methyltransferase(MSMEG_0614)	9	6	7	6	3	4	-0.0987581	0.847859	0.535443	6	0
ABK71304.1	MSMEG_3065	16S rRNA m5C967 methyltransferase(sun)	35	26	22	20	15	14	-0.100096	0.706399	0.48987	1	3
ABK75164.1	MSMEG_4999	extracellular solute-binding protein(MSMEG_4999)	48	39	30	27	24	18	-0.101606	0.650394	0.469257	20	1
ABK69945.1	MSMEG_2115	hypothetical protein(MSMEG_2115)	10	17	12	7	10	6	-0.101606	0.792956	0.518757	0	1
ABK73467.1	MSMEG_5736	cyclase/dehydrase(MSMEG_5736)	17	10	12	7	9	7	-0.101606	0.792956	0.518757	11	1
ABK75245.1	MSMEG_3028	shikimate 5-dehydrogenase(aroE)	16	11	12	8	9	6	-0.101606	0.792956	0.518757	3	1
ABK70074.1	MSMEG_4905	cysteine synthase B(cysM)	22	12	22	12	9	12	-0.102727	0.750719	0.505081	6	2
ABK75194.1	MSMEG_5185	enoyl-CoA hydratase(MSMEG_5185)	16	19	21	18	8	7	-0.102727	0.762011	0.508813	6	1
ABK72789.1	MSMEG_2373	acetolactate synthase small subunit(ilvH)	29	18	26	14	13	16	-0.103326	0.715461	0.493056	8	1
ABK75777.1	MSMEG_6520	orotate phosphoribosyltransferase(MSMEG_6520)	38	22	30	15	17	21	-0.103699	0.684818	0.48212	6	1
ABK69933.1	MSMEG_3764	hypothetical protein(MSMEG_3764)	8	3	6	4	3	3	-0.105301	0.857452	0.53824	0	1
ABK70282.1	MSMEG_3112	estradiol 17-beta-dehydrogenase 8(MSMEG_3112)	9	3	5	4	2	4	-0.105301	0.857452	0.53824	3	1
ABK71100.1	MSMEG_5871	HIT family protein(MSMEG_5871)	29	17	22	14	13	13	-0.105301	0.720003	0.494638	4	1
ABK73456.1	MSMEG_2035	amine oxidase(MSMEG_2035)	5	7	5	5	3	2	-0.105301	0.857452	0.53824	5	1
ABK76015.1	MSMEG_4667	LysR family transcriptional regulator(MSMEG_4667)	7	4	6	5	2	3	-0.105301	0.857452	0.53824	1	0
ABK70419.1	MSMEG_2580	4-hydroxy-3-methylbut-2-en-1-yl diphosphate synthase(ispG)	86	57	56	41	39	37	-0.106026	0.539296	0.425495	16	1
ABK72372.1	MSMEG_6518	hypothetical protein(MSMEG_6518)	71	43	46	33	31	30	-0.107105	0.577676	0.440626	3	1
ABK70935.1	MSMEG_0457	DNA topoisomerase IV subunit B(MSMEG_0457)	50	38	38	27	24	23	-0.107593	0.619183	0.45703	22	4
ABK69712.1	MSMEG_6740	1-aminocyclopropane-1-carboxylate deaminase(MSMEG_6740)	26	21	16	16	11	10	-0.107593	0.724525	0.496203	10	3
ABK74342.1	MSMEG_3465	fatty-acid--CoA ligase(MSMEG_3465)	39	38	32	30	18	16	-0.107951	0.642572	0.466245	3	4
ABK72053.1	MSMEG_1133	bifunctional short chain isoprenyl diphosphate synthase(MSMEG_1133)	54	33	34	25	23	23	-0.108882	0.622144	0.458214	5	2
ABK74142.1	MSMEG_5828	aminopeptidase(MSMEG_5828)	61	41	43	30	25	30	-0.110284	0.585339	0.44361	3	0
ABK70923.1	MSMEG_3051	guanylate kinase(gmk)	13	6	10	7	3	7	-0.110284	0.80621	0.522894	2	0
ABK76207.1	MSMEG_5690	hypothetical protein(MSMEG_5690)	14	5	10	7	4	6	-0.110284	0.80621	0.522894	4	0
ABK73472.1	MSMEG_5515	bifunctional phosphoribosylaminoimidazolecarboxamide formyltransferase/IMP cyclohydrolase(purH)	120	89	64	62	52	46	-0.110595	0.458521	0.392066	18	2
ABK74238.1	MSMEG_5049	alpha-ketoglutarate decarboxylase(kgd)	350	277	228	191	175	135	-0.11088	0.373056	0.350007	54	4
ABK69797.1	MSMEG_3375	alcohol dehydrogenase(MSMEG_3375)	27	23	20	13	14	14	-0.111497	0.700625	0.487819	7	2
ABK69957.1	MSMEG_6638	5-methyltetrahydropteroyltriglutamate--homocysteine S-methyltransferase(metE)	95	58	69	46	41	43	-0.111814	0.495442	0.408015	13	7
ABK73209.1	MSMEG_5471	UTP-glucose-1-phosphate uridylyltransferase(galU)	53	33	25	23	22	20	-0.111814	0.627999	0.460541	13	1
ABK69812.1	MSMEG_3214	hypothetical protein(MSMEG_3214)	16	8	17	9	6	9	-0.112356	0.766568	0.510303	13	0
ABK71825.1	MSMEG_0863	short chain dehydrogenase(MSMEG_0863)	18	9	14	8	8	8	-0.112356	0.766568	0.510303	12	1
ABK72327.1	MSMEG_4229	UDP-N-acetylmuramoyl-L-alanyl-D-glutamate synthetase(murD)	17	10	14	10	8	6	-0.112356	0.766568	0.510303	6	0
ABK74995.1	MSMEG_3159	methylmalonyl-CoA mutase(MSMEG_3159)	108	72	61	62	40	39	-0.113104	0.476902	0.400156	21	3
ABK74654.1	MSMEG_6373	hypothetical protein(MSMEG_6373)	23	16	14	13	10	8	-0.11349	0.733369	0.499236	9	0
ABK71999.1	MSMEG_3246	response regulator(MSMEG_3246)	56	36	45	28	26	26	-0.11587	0.57789	0.44071	9	1
ABK70940.1	MSMEG_0683	hypothetical protein(MSMEG_0683)	6	2	4	2	2	3	-0.117374	0.866702	0.540906	1	0
ABK71670.1	MSMEG_4738	hypothetical protein(MSMEG_4738)	3	3	6	3	2	2	-0.117374	0.866702	0.540906	3	1
ABK73645.1	MSMEG_4488	hydrolase, nudix family protein(MSMEG_4488)	5	3	4	2	3	2	-0.117374	0.866702	0.540906	2	0
ABK69859.1	MSMEG_0695	isoniazid inductible protein IniA(MSMEG_0695)	38	22	36	19	14	23	-0.117374	0.636459	0.463867	21	3
ABK71764.1	MSMEG_6413	seryl-tRNA synthetase(serS)	91	61	64	45	41	40	-0.117374	0.481061	0.401944	10	2
ABK74751.1	MSMEG_3569	hypothetical protein(MSMEG_3569)	18	5	13	9	7	5	-0.117374	0.771545	0.51192	1	0
ABK71711.1	MSMEG_3047	carbamoyl phosphate synthase large subunit(carB)	265	204	152	131	129	102	-0.11837	0.387858	0.357867	30	4
ABK72272.1	MSMEG_1656	exodeoxyribonuclease III(xth)	32	21	26	16	15	15	-0.119985	0.661093	0.473323	9	1
ABK76139.1	MSMEG_4646	pyruvate synthase(MSMEG_4646)	156	107	108	80	62	74	-0.120154	0.34895	0.336839	25	1
ABK72665.1	MSMEG_1804	RNA polymerase sigma factor SigF(MSMEG_1804)	30	17	20	15	12	12	-0.120453	0.685087	0.482217	4	0
ABK74527.1	MSMEG_0948	hypothetical protein(MSMEG_0948)	52	37	33	25	23	23	-0.120756	0.584447	0.443264	9	0
ABK72443.1	MSMEG_5199	acyl-CoA dehydrogenase(MSMEG_5199)	190	111	120	94	75	76	-0.120805	0.361944	0.34393	18	0
ABK71608.1	MSMEG_1930	DEAD/DEAH box helicase(MSMEG_1930)	119	88	80	61	47	59	-0.120969	0.404985	0.366643	14	3
ABK73006.1	MSMEG_0382	transporter(MSMEG_0382)	36	39	23	26	18	13	-0.121586	0.621256	0.457859	18	7
ABK73878.1	MSMEG_6616	S-(hydroxymethyl)glutathione dehydrogenase(MSMEG_6616)	37	30	31	20	20	17	-0.121586	0.621256	0.457859	9	4
ABK69556.1	MSMEG_3457	DoxD family protein/pyridine nucleotide-disulfide oxidoreductase(MSMEG_3457)	17	14	12	10	9	6	-0.122175	0.741527	0.502001	8	1
ABK74918.1	MSMEG_2189	allophanate hydrolase(atzF)	19	11	13	9	7	9	-0.122175	0.741527	0.502001	6	1
ABK73691.1	MSMEG_6926	tRNA adenylyltransferase(MSMEG_6926)	58	35	36	27	24	24	-0.122175	0.569685	0.437473	15	3
ABK74943.1	MSMEG_6114	inorganic pyrophosphatase(ppa)	47	35	35	22	22	24	-0.122668	0.586509	0.444062	10	0
ABK74244.1	MSMEG_2649	tRNA pseudouridine synthase B(truB)	26	26	22	17	15	11	-0.122955	0.663854	0.474362	6	0
ABK70372.1	MSMEG_3505	6-aminohexanoate-cyclic-dimer hydrolase(MSMEG_3505)	28	16	18	14	12	10	-0.124037	0.688069	0.483302	4	1
ABK74616.1	MSMEG_6284	cyclopropane-fatty-acyl-phospholipid synthase(MSMEG_6284)	89	61	67	45	45	36	-0.124037	0.456624	0.391214	17	1
ABK75828.1	MSMEG_1108	alpha/beta hydrolase(MSMEG_1108)	52	35	37	28	22	22	-0.124037	0.571576	0.438224	6	4
ABK70821.1	MSMEG_1238	type III restriction enzyme, res subunit(MSMEG_1238)	62	51	49	41	25	28	-0.125027	0.515593	0.416233	12	6
ABK69545.1	MSMEG_3053	DNA-directed RNA polymerase subunit omega(rpoZ)	17	20	13	10	11	8	-0.125641	0.714873	0.49285	3	0
ABK73671.1	MSMEG_1061	phosphohydrolase(MSMEG_1061)	21	17	12	11	11	7	-0.125641	0.714873	0.49285	7	4
ABK69796.1	MSMEG_3199	quinolinate synthetase(nadA)	42	25	21	18	17	16	-0.126772	0.625724	0.459639	6	1
ABK71967.1	MSMEG_1665	gamma-aminobutyraldehyde dehydrogenase(MSMEG_1665)	87	65	69	45	41	42	-0.127669	0.440126	0.383655	12	4
ABK70691.1	MSMEG_1883	glycine betaine transporter OpuD(MSMEG_1883)	7	10	2	5	4	2	-0.128262	0.819389	0.526937	4	9
ABK73818.1	MSMEG_4589	fused rhodanese/cystathionine beta-lyase(MSMEG_4589)	4	9	6	7	3	1	-0.128262	0.829757	0.530071	5	2
ABK75053.1	MSMEG_6602	oxidoreductase(MSMEG_6602)	15	6	17	5	9	8	-0.128262	0.753723	0.50608	12	3
ABK75105.1	MSMEG_0640	oligopeptide transport ATP-binding protein OppD(MSMEG_0640)	44	35	35	23	24	19	-0.128262	0.575105	0.439617	7	0
ABK75196.1	MSMEG_5248	acyl-[ACP] desaturase(MSMEG_5248)	73	46	40	30	34	28	-0.129087	0.506538	0.412581	8	1
ABK72018.1	MSMEG_2391	polyphosphate kinase(ppk)	55	49	43	32	31	22	-0.130048	0.519763	0.417894	13	4
ABK71873.1	MSMEG_2441	signal peptidase I(lepB)	11	8	7	5	6	4	-0.133315	0.779879	0.514604	10	1
ABK72863.1	MSMEG_6110	hypoxanthine phosphoribosyltransferase(hpt)	23	13	16	13	8	9	-0.133315	0.693178	0.48515	6	0
ABK73363.1	MSMEG_5130	extracellular solute-binding protein(MSMEG_5130)	20	22	10	13	10	7	-0.133315	0.693178	0.48515	8	2
ABK74225.1	MSMEG_3430	SAM-dependent methyltransferase(MSMEG_3430)	10	5	11	6	5	4	-0.133315	0.779879	0.514604	1	1
ABK73212.1	MSMEG_2394	cystathionine gamma-lyase(MSMEG_2394)	35	26	24	17	16	16	-0.134447	0.611847	0.454074	2	3
ABK70214.1	MSMEG_2669	hydrolase(MSMEG_2669)	27	16	23	17	13	8	-0.136233	0.650215	0.469189	5	2
ABK71213.1	MSMEG_0031	penicillin binding protein transpeptidase domain-containing protein(MSMEG_0031)	13	15	5	7	8	4	-0.136233	0.747914	0.504146	10	1
ABK74827.1	MSMEG_6595	hypothetical protein(MSMEG_6595)	27	20	19	16	11	11	-0.136233	0.650215	0.469189	12	1
ABK71171.1	MSMEG_3221	tryptophan synthase subunit alpha(trpA)	50	29	34	27	18	20	-0.137577	0.550503	0.429729	3	0
ABK75414.1	MSMEG_4524	salicylate synthase MbtI(MSMEG_4524)	17	12	11	8	8	7	-0.138132	0.720012	0.494641	5	2
ABK75394.1	MSMEG_6352	hypothetical protein(MSMEG_6352)	14	8	25	10	9	8	-0.139468	0.74486	0.503123	10	0
ABK76055.1	MSMEG_5438	16S rRNA (adenine(1518)-N(6)/adenine(1519)-N(6))-dimethyltransferase(ksgA)	91	46	58	36	35	41	-0.139742	0.438484	0.382889	6	1
ABK70641.1	MSMEG_3872	precorrin-8X methylmutase(cobH)	25	11	18	8	9	14	-0.140457	0.672429	0.477563	1	0
ABK70799.1	MSMEG_1365	50S ribosomal protein L7/L12(rplL)	139	222	134	100	107	77	-0.141304	0.600012	0.449236	14	0
ABK71356.1	MSMEG_2379	3-isopropylmalate dehydrogenase(leuB)	96	85	70	58	47	39	-0.141385	0.365896	0.346109	6	1
ABK69870.1	MSMEG_0234	metallopeptidase(MSMEG_0234)	164	134	96	83	77	66	-0.141639	0.314945	0.318991	20	1
ABK72750.1	MSMEG_0005	DNA gyrase subunit B(gyrB)	170	146	120	87	78	85	-0.142166	0.273751	0.29547	41	6
ABK72037.1	MSMEG_3309	tryptophan synthase subunit beta(MSMEG_3309)	45	36	29	22	21	20	-0.143846	0.538656	0.42525	10	1
ABK70104.1	MSMEG_3183	threonine dehydratase(ilvA)	59	42	37	28	24	27	-0.14451	0.490059	0.405763	8	1
ABK71494.1	MSMEG_5429	LpqT protein(MSMEG_5429)	6	4	4	3	5	0	-0.147121	0.826188	0.528997	7	0
ABK72074.1	MSMEG_4942	F0F1 ATP synthase subunit A(atpB)	6	6	9	4	4	4	-0.147121	0.78218	0.51534	7	0
ABK72445.1	MSMEG_5702	molybdenum cofactor synthesis domain-containing protein(MSMEG_5702)	7	2	5	3	1	4	-0.147121	0.821299	0.527518	2	2
ABK72828.1	MSMEG_5592	hypothetical protein(MSMEG_5592)	15	3	10	6	4	6	-0.147121	0.749675	0.504733	3	1
ABK73181.1	MSMEG_1157	short chain dehydrogenase(MSMEG_1157)	5	2	7	3	4	1	-0.147121	0.821299	0.527518	4	2
ABK74016.1	MSMEG_3395	short chain dehydrogenase(MSMEG_3395)	6	3	5	3	2	3	-0.147121	0.821299	0.527518	2	1
ABK74137.1	MSMEG_0002	6-phosphogluconate dehydrogenase(MSMEG_0002)	33	29	22	17	17	14	-0.147121	0.582229	0.442404	8	0
ABK74196.1	MSMEG_2208	acyl-CoA dehydrogenase(MSMEG_2208)	18	6	11	8	6	6	-0.147121	0.721448	0.495139	15	4
ABK74998.1	MSMEG_6265	transcriptional regulator(MSMEG_6265)	15	4	9	5	5	6	-0.147121	0.749675	0.504733	5	2
ABK75312.1	MSMEG_3848	para-nitrobenzyl esterase(MSMEG_3848)	37	22	32	17	18	17	-0.147121	0.567138	0.43646	3	1
ABK75412.1	MSMEG_6090	hypothetical protein(MSMEG_6090)	9	6	6	5	2	5	-0.147121	0.78218	0.51534	1	0
ABK75882.1	MSMEG_2131	long-chain-fatty-acid--ACP ligase(MSMEG_2131)	26	20	17	15	9	12	-0.147121	0.633193	0.462587	7	2
ABK71346.1	MSMEG_6038	pigment production hydroxylase(MSMEG_6038)	42	27	29	21	20	15	-0.147121	0.55282	0.430678	13	0
ABK69868.1	MSMEG_0956	delta-aminolevulinic acid dehydratase(hemB)	53	33	35	29	19	21	-0.150105	0.502202	0.410809	3	1
ABK70490.1	MSMEG_3100	OpcA protein(opcA)	33	34	19	20	15	14	-0.151321	0.567478	0.436595	10	0
ABK72705.1	MSMEG_2388	3-isopropylmalate dehydratase small subunit(leuD)	30	16	26	15	12	14	-0.152139	0.598536	0.448659	3	3
ABK75653.1	MSMEG_5211	hypothetical protein(MSMEG_5211)	75	53	46	41	36	22	-0.153353	0.41363	0.370949	9	3
ABK70743.1	MSMEG_4537	major membrane protein I(MSMEG_4537)	21	29	8	14	11	8	-0.153353	0.7003	0.487703	6	0
ABK70670.1	MSMEG_3704	3-alpha-hydroxysteroid dehydrogenase(MSMEG_3704)	24	12	15	10	10	9	-0.154211	0.652894	0.470213	5	2
ABK74127.1	MSMEG_4527	ferredoxin sulfite reductase(MSMEG_4527)	105	87	63	45	51	49	-0.154211	0.326496	0.325248	27	3
ABK70703.1	MSMEG_1918	sensor histidine kinase(MSMEG_1918)	15	9	20	10	10	5	-0.155342	0.673787	0.478066	9	0
ABK74707.1	MSMEG_4561	iron ABC transporter substrate-binding protein(MSMEG_4561)	52	40	33	28	24	19	-0.155803	0.479947	0.401467	3	1
ABK69885.1	MSMEG_5277	enoyl-CoA hydratase(MSMEG_5277)	41	28	42	19	20	24	-0.156902	0.502248	0.410827	10	2
ABK75377.1	MSMEG_4450	alpha/beta hydrolase(MSMEG_4450)	15	12	10	5	7	9	-0.156902	0.696531	0.486355	0	6
ABK75741.1	MSMEG_0410	MmpL protein(MSMEG_0410)	13	15	9	9	9	3	-0.156902	0.696531	0.486355	22	3
ABK73779.1	MSMEG_6094	lysyl-tRNA synthetase(lysS)	110	86	74	63	48	42	-0.159194	0.295664	0.308067	11	3
ABK75458.1	MSMEG_3054	bifunctional phosphopantothenoylcysteine decarboxylase/phosphopantothenate synthase(coaBC)	34	33	23	20	14	17	-0.159194	0.539379	0.425526	11	1
ABK70947.1	MSMEG_3654	accessory Sec system translocase SecA2(azi)	155	128	97	81	68	66	-0.161429	0.226207	0.266824	27	4
ABK71218.1	MSMEG_3898	ectoine hydroxylase(thpD)	34	21	21	13	14	16	-0.161429	0.567106	0.436447	2	0
ABK75370.1	MSMEG_3602	ribose transport ATP-binding protein RbsA(MSMEG_3602)	31	23	22	15	14	14	-0.161429	0.567106	0.436447	14	2
ABK69988.1	MSMEG_0097	oxidoreductase, zinc-binding dehydrogenase(MSMEG_0097)	21	11	14	8	9	9	-0.162888	0.652399	0.470024	3	2
ABK72894.1	MSMEG_4487	ferric uptake regulation protein(MSMEG_4487)	10	2	11	7	3	3	-0.162888	0.769836	0.511366	0	0
ABK73454.1	MSMEG_3216	peroxiredoxin Q(MSMEG_3216)	12	3	8	5	5	3	-0.162888	0.74955	0.504692	3	4
ABK73800.1	MSMEG_3013	transcriptional regulator family protein(MSMEG_3013)	18	12	16	8	9	9	-0.162888	0.652399	0.470024	2	1
ABK75582.1	MSMEG_1773	hypothetical protein(MSMEG_1773)	30	34	28	14	20	18	-0.162888	0.525995	0.42035	5	2
ABK71001.1	MSMEG_5249	serine hydroxymethyltransferase(glyA)	210	153	140	123	82	79	-0.164434	0.228144	0.268094	15	1
ABK74195.1	MSMEG_5209	alpha/beta hydrolase(MSMEG_5209)	29	15	18	14	10	11	-0.164679	0.597775	0.448371	8	0
ABK71038.1	MSMEG_5173	O-methyltransferase(MSMEG_5173)	16	4	12	7	6	5	-0.169841	0.695313	0.485918	7	0
ABK71122.1	MSMEG_3796	lysyl-tRNA synthetase(lysS)	7	4	5	3	4	2	-0.169841	0.781457	0.515109	17	3
ABK72904.1	MSMEG_5635	hypothetical protein(MSMEG_5635)	19	12	17	10	7	10	-0.169841	0.632044	0.462136	7	2
ABK74644.1	MSMEG_6757	glycerol operon regulatory protein(MSMEG_6757)	8	6	2	2	4	3	-0.169841	0.781457	0.515109	2	1
ABK69778.1	MSMEG_6363	cysteine desulfurase(MSMEG_6363)	34	21	25	19	13	13	-0.169841	0.537835	0.424936	4	0
ABK74166.1	MSMEG_3125	cysteine desulfurase(MSMEG_3125)	129	74	78	54	53	51	-0.170412	0.256544	0.285682	7	3
ABK73098.1	MSMEG_5538	[NADP+] succinate-semialdehyde dehydrogenase(MSMEG_5538)	132	93	90	66	55	56	-0.171369	0.228844	0.268551	19	2
ABK73757.1	MSMEG_5541	glucose-6-phosphate isomerase(pgi)	126	93	73	58	56	50	-0.172039	0.243866	0.278064	14	2
ABK72540.1	MSMEG_1890	3-phosphoshikimate 1-carboxyvinyltransferase(aroA)	49	27	31	23	19	18	-0.174343	0.466444	0.39559	2	2
ABK69780.1	MSMEG_5798	phosphoribosylaminoimidazole synthetase(purM)	73	40	44	30	29	29	-0.174955	0.378724	0.353047	10	1
ABK71669.1	MSMEG_5126	FO synthase(fbiC)	81	42	59	42	28	32	-0.175135	0.344106	0.3344	16	2
ABK74674.1	MSMEG_3255	DoxX subfamily protein(MSMEG_3255)	43	40	42	26	22	22	-0.176267	0.427338	0.377613	9	2
ABK71701.1	MSMEG_3019	hypothetical protein(MSMEG_3019)	27	19	22	15	12	11	-0.179302	0.549256	0.429262	7	2
ABK72321.1	MSMEG_1029	transcriptional regulatory protein(MSMEG_1029)	32	16	20	12	14	12	-0.179302	0.549256	0.429262	4	3
ABK75282.1	MSMEG_0928	UDP-N-acetylenolpyruvoylglucosamine reductase(murB)	14	11	9	9	5	5	-0.179302	0.670704	0.476922	3	2
ABK75528.1	MSMEG_2136	phosphoglucomutase(pgm)	43	33	26	24	18	15	-0.179302	0.465052	0.394975	14	3
ABK70518.1	MSMEG_2395	D-alanyl-alanine synthetase A(ddl)	49	34	37	25	23	19	-0.180568	0.426039	0.376989	5	3
ABK71724.1	MSMEG_3839	DNA polymerase I(MSMEG_3839)	158	124	98	77	69	66	-0.181701	0.166466	0.222607	29	3
ABK69630.1	MSMEG_3101	glucose-6-phosphate 1-dehydrogenase(zwf)	67	39	43	34	26	23	-0.183895	0.368568	0.347571	13	5
ABK73360.1	MSMEG_3507	fructose-1,6-bisphosphate aldolase(MSMEG_3507)	301	200	200	141	122	127	-0.185707	0.118968	0.181484	18	0
ABK74100.1	MSMEG_1813	propionyl-CoA carboxylase subunit beta(MSMEG_1813)	195	162	125	99	96	73	-0.186566	0.176958	0.231158	21	2
ABK70351.1	MSMEG_0373	acetyl-CoA acetyltransferase(MSMEG_0373)	131	107	104	67	64	59	-0.187763	0.174721	0.229368	16	1
ABK71453.1	MSMEG_5287	dehydrogenase(MSMEG_5287)	17	10	9	8	6	6	-0.187763	0.647569	0.468173	5	4
ABK73820.1	MSMEG_0762	cytochrome P450(MSMEG_0762)	13	8	15	9	5	6	-0.187763	0.647569	0.468173	2	0
ABK74020.1	MSMEG_1881	preprotein translocase subunit SecA(secA)	360	253	232	159	158	152	-0.18913	0.11531	0.178449	48	1
ABK72855.1	MSMEG_5435	long-chain-fatty-acid--CoA ligase(MSMEG_5435)	227	145	156	100	96	97	-0.189403	0.132233	0.193688	19	0
ABK75148.1	MSMEG_6337	phosphotransferase enzyme family protein(MSMEG_6337)	52	40	38	27	23	22	-0.192209	0.380341	0.353908	5	0
ABK76191.1	MSMEG_6410	Rieske 2Fe-2S family protein(MSMEG_6410)	95	66	74	41	47	42	-0.193915	0.240744	0.276132	15	1
ABK75269.1	MSMEG_5013	hypothetical protein(MSMEG_5013)	23	12	12	8	6	12	-0.193915	0.59068	0.445667	8	0
ABK70222.1	MSMEG_5706	DNA or RNA helicase of superfamily protein II(MSMEG_5706)	87	69	61	47	32	41	-0.194427	0.257379	0.286172	17	4
ABK73059.1	MSMEG_1891	hypothetical protein(MSMEG_1891)	15	13	10	9	8	4	-0.195376	0.625762	0.459654	10	1
ABK71468.1	MSMEG_4916	alpha-amylase(MSMEG_4916)	57	44	42	29	29	21	-0.195857	0.349951	0.337342	17	6
ABK74721.1	MSMEG_3634	inosine 5-monophosphate dehydrogenase(MSMEG_3634)	89	55	57	40	32	39	-0.196402	0.270274	0.293541	9	2
ABK71384.1	MSMEG_6917	leucyl-tRNA synthetase(leuS)	161	134	109	88	74	61	-0.197078	0.140711	0.201298	32	1
ABK76177.1	MSMEG_3746	CTP synthetase(pyrG)	141	99	97	69	55	62	-0.197212	0.159147	0.216682	18	3
ABK72729.1	MSMEG_0366	hypothetical protein(MSMEG_0366)	9	9	11	7	6	3	-0.197747	0.66608	0.475196	5	1
ABK75259.1	MSMEG_4645	2-oxoglutarate ferredoxin oxidoreductase subunit beta(orB)	64	51	52	37	29	26	-0.199909	0.304902	0.313378	10	1
ABK69766.1	MSMEG_2468	L-carnitine dehydratase/bile acid-inducible protein F(MSMEG_2468)	29	20	20	19	12	7	-0.200363	0.502789	0.411049	3	2
ABK72089.1	MSMEG_0445	amidohydrolase(MSMEG_0445)	31	16	22	18	11	9	-0.200363	0.502789	0.411049	6	1
ABK76057.1	MSMEG_3220	tryptophan synthase subunit beta(trpB)	77	58	54	40	30	34	-0.201569	0.272895	0.294998	10	0
ABK70204.1	MSMEG_5028	HIT family protein(MSMEG_5028)	9	4	7	4	4	3	-0.202263	0.713861	0.492496	3	1
ABK70381.1	MSMEG_5051	major facilitator superfamily protein(MSMEG_5051)	7	8	5	6	3	2	-0.202263	0.713861	0.492496	5	1
ABK70919.1	MSMEG_1753	MTA/SAH nucleosidase(mtnN)	8	6	6	7	2	2	-0.202263	0.713861	0.492496	2	0
ABK71303.1	MSMEG_0538	MarR family transcriptional regulator(MSMEG_0538)	10	4	6	4	3	4	-0.202263	0.713861	0.492496	3	1
ABK72316.1	MSMEG_1675	thymidine phosphorylase(deoA)	5	7	8	4	3	4	-0.202263	0.713861	0.492496	6	3
ABK69704.1	MSMEG_0531	acyl-CoA dehydrogenase(MSMEG_0531)	95	52	73	43	38	40	-0.202263	0.237383	0.274025	13	1
ABK71660.1	MSMEG_2776	1-deoxy-D-xylulose-5-phosphate synthase(dxs)	107	64	82	51	43	45	-0.203819	0.20406	0.251581	13	2
ABK70985.1	MSMEG_2280	pyruvate dehydrogenase(MSMEG_2280)	30	17	24	16	13	10	-0.204111	0.489236	0.405417	5	4
ABK76126.1	MSMEG_0370	hypothetical protein(MSMEG_0370)	110	86	88	62	49	45	-0.204111	0.179705	0.233331	25	7
ABK73665.1	MSMEG_4673	ATP-dependent Clp protease proteolytic subunit(clpP)	84	62	58	41	36	35	-0.204837	0.248727	0.281027	5	1
ABK71007.1	MSMEG_3770	argininosuccinate synthase(argG)	110	82	74	58	41	47	-0.205224	0.190885	0.241914	15	0
ABK75990.1	MSMEG_5720	3-hydroxyacyl-CoA dehydrogenase(MSMEG_5720)	338	274	274	163	166	157	-0.206117	0.101789	0.167464	47	0
ABK75045.1	MSMEG_2820	hypothetical protein(MSMEG_2820)	32	24	17	17	14	9	-0.207663	0.476187	0.399847	7	1
ABK70987.1	MSMEG_0866	DNA or RNA helicase of superfamily protein II(MSMEG_0866)	77	58	64	40	30	39	-0.208206	0.247264	0.280141	19	1
ABK69920.1	MSMEG_3580	antigen 85-C(MSMEG_3580)	43	28	24	28	17	7	-0.209182	0.480726	0.401801	4	1
ABK72695.1	MSMEG_0060	hypothetical protein(MSMEG_0060)	27	24	13	17	11	7	-0.210483	0.498685	0.40936	9	4
ABK70352.1	MSMEG_4485	glycyl-tRNA synthetase(glyS)	102	92	73	52	45	49	-0.210638	0.179947	0.233521	22	2
ABK70103.1	MSMEG_4757	fatty acid synthase(MSMEG_4757)	820	687	514	419	365	321	-0.210789	0.1138	0.177288	87	3
ABK70451.1	MSMEG_6353	enoyl-CoA hydratase(MSMEG_6353)	57	40	33	28	26	17	-0.212387	0.33591	0.330197	12	1
ABK72988.1	MSMEG_4699	NAD-glutamate dehydrogenase(MSMEG_4699)	124	82	98	62	53	51	-0.212654	0.151227	0.210259	36	4
ABK69762.1	MSMEG_1052	amino acid carrier protein(MSMEG_1052)	19	22	14	16	10	4	-0.214235	0.542047	0.426542	10	2
ABK70945.1	MSMEG_4997	ABC transporter ATP-binding protein(oppD)	10	13	10	7	6	5	-0.214235	0.619535	0.457171	9	3
ABK72062.1	MSMEG_4967	hypothetical protein(MSMEG_4967)	13	6	14	6	7	5	-0.214235	0.619535	0.457171	8	1
ABK73112.1	MSMEG_2163	aldehyde dehydrogenase(MSMEG_2163)	23	13	19	10	12	8	-0.214235	0.523053	0.419194	10	6
ABK74603.1	MSMEG_6203	cysteine synthase/cystathionine beta-synthase(MSMEG_6203)	12	9	12	6	5	7	-0.214235	0.619535	0.457171	4	0
ABK69977.1	MSMEG_6381	hypothetical protein(MSMEG_6381)	4	4	3	5	0	1	-0.214235	0.788047	0.517206	10	2
ABK70635.1	MSMEG_2571	cupin(MSMEG_2571)	4	0	7	4	1	1	-0.214235	0.819174	0.526872	1	0
ABK71143.1	MSMEG_2804	two-component system sensor kinase(MSMEG_2804)	4	2	5	4	1	1	-0.214235	0.773557	0.512571	1	0
ABK71592.1	MSMEG_6936	hypothetical protein(MSMEG_6936)	4	4	3	3	2	1	-0.214235	0.773557	0.512571	5	0
ABK71617.1	MSMEG_2512	lactate 2-monooxygenase(MSMEG_2512)	3	1	7	2	2	2	-0.214235	0.779499	0.514482	5	2
ABK71927.1	MSMEG_0790	NUDIX family hydrolase(MSMEG_0790)	7	5	10	4	1	7	-0.214235	0.703286	0.488766	0	0
ABK71970.1	MSMEG_5644	membrane protein(MSMEG_5644)	18	15	11	12	9	3	-0.214235	0.567141	0.436461	11	1
ABK73153.1	MSMEG_6003	coenzyme A transferase subunit B(MSMEG_6003)	11	4	7	5	5	2	-0.214235	0.684633	0.482052	6	0
ABK73353.1	MSMEG_4239	LppM protein(MSMEG_4239)	7	11	4	6	4	2	-0.214235	0.684633	0.482052	2	3
ABK74756.1	MSMEG_4189	cysteinyl-tRNA synthetase(cysS)	53	39	29	26	18	22	-0.214235	0.34868	0.336704	4	1
ABK75725.1	MSMEG_3677	serine/threonine protein kinase(MSMEG_3677)	8	7	7	4	4	4	-0.214235	0.684633	0.482052	6	1
ABK72480.1	MSMEG_5061	extracellular solute-binding protein(MSMEG_5061)	48	29	24	19	23	13	-0.216618	0.38549	0.356627	13	2
ABK75494.1	MSMEG_6507	glycogen debranching protein GlgX(glgX)	59	53	59	32	31	30	-0.21846	0.260548	0.288015	13	1
ABK72464.1	MSMEG_0314	glucose-6-phosphate 1-dehydrogenase(zwf)	51	25	27	20	15	21	-0.218912	0.376329	0.351767	8	2
ABK73662.1	MSMEG_5939	acetaldehyde dehydrogenase(MSMEG_5939)	42	30	31	19	20	17	-0.218912	0.376329	0.351767	8	4
ABK71784.1	MSMEG_0833	hypothetical protein(MSMEG_0833)	27	8	11	7	6	12	-0.219472	0.5894	0.445175	4	2
ABK73269.1	MSMEG_6096	pantothenate kinase(MSMEG_6096)	13	19	14	11	8	6	-0.219472	0.549552	0.429373	5	2
ABK74829.1	MSMEG_3078	excinuclease ABC subunit C(uvrC)	18	18	10	12	8	5	-0.219472	0.549552	0.429373	17	5
ABK70476.1	MSMEG_2369	LppZ protein(MSMEG_2369)	14	14	7	8	8	3	-0.221122	0.598384	0.448602	14	1
ABK70667.1	MSMEG_1873	thymidylate kinase(MSMEG_1873)	13	9	13	7	7	5	-0.221122	0.598384	0.448602	2	1
ABK71221.1	MSMEG_6277	cobyric acid synthase(MSMEG_6277)	17	10	8	9	4	6	-0.221122	0.598384	0.448602	2	0
ABK74560.1	MSMEG_0909	acyl-ACP thioesterase(MSMEG_0909)	34	17	19	11	16	11	-0.221122	0.459099	0.392325	6	3
ABK73537.1	MSMEG_5534	ATP-dependent DNA helicase PcrA(pcrA)	80	61	49	35	34	34	-0.223121	0.228193	0.268126	16	0
ABK73906.1	MSMEG_2408	2,5-diketo-D-gluconate reductase A(MSMEG_2408)	38	40	18	21	19	12	-0.224289	0.42532	0.376644	5	2
ABK74115.1	MSMEG_0623	secretion protein Snm4(snm)	8	9	7	5	6	2	-0.224289	0.657786	0.472073	2	0
ABK72827.1	MSMEG_6904	myo-inositol-1-phosphate synthase(MSMEG_6904)	246	186	198	120	107	114	-0.225346	0.0750403	0.142953	23	0
ABK69662.1	MSMEG_1829	F420-0--gamma-glutamyl ligase(MSMEG_1829)	35	35	28	23	14	16	-0.226556	0.372632	0.349778	5	3
ABK71309.1	MSMEG_4219	hypothetical protein(MSMEG_4219)	51	26	34	19	20	21	-0.227291	0.342377	0.333521	7	0
ABK72979.1	MSMEG_3121	DNA-binding protein(MSMEG_3121)	16	11	10	8	7	5	-0.227291	0.578455	0.440931	4	3
ABK75188.1	MSMEG_6746	oxidoreductase, aldo/keto reductase(MSMEG_6746)	92	55	64	44	37	33	-0.227975	0.197053	0.246476	7	2
ABK72642.1	MSMEG_6077	CarD family transcriptional regulator(MSMEG_6077)	45	31	37	16	23	22	-0.229208	0.334512	0.32947	9	2
ABK70360.1	MSMEG_0108	acyl-CoA dehydrogenase(MSMEG_0108)	38	22	29	16	17	15	-0.230537	0.387122	0.357482	9	1
ABK71381.1	MSMEG_2387	3-isopropylmalate dehydratase large subunit(leuC)	110	82	90	63	50	39	-0.23139	0.135447	0.196616	12	2
ABK69985.1	MSMEG_4198	dihydroorotate dehydrogenase 2(pyrD)	10	11	5	4	5	5	-0.232851	0.632968	0.462499	7	2
ABK71246.1	MSMEG_2431	amidohydrolase(MSMEG_2431)	6	5	2	2	2	3	-0.232851	0.734948	0.499774	3	1
ABK72577.1	MSMEG_5284	patatin(MSMEG_5284)	6	4	3	2	3	2	-0.232851	0.734948	0.499774	4	0
ABK72844.1	MSMEG_0814	membrane protein(MSMEG_0814)	6	3	4	4	1	2	-0.232851	0.734948	0.499774	6	1
ABK73345.1	MSMEG_4250	membrane transport ATPase(MSMEG_4250)	4	2	7	2	2	3	-0.232851	0.734948	0.499774	4	0
ABK73843.1	MSMEG_0484	formamidase(MSMEG_0484)	7	3	3	2	2	3	-0.232851	0.734948	0.499774	2	1
ABK74014.1	MSMEG_3879	short chain dehydrogenase(MSMEG_3879)	11	7	8	3	5	6	-0.232851	0.632968	0.462499	3	1
ABK74899.1	MSMEG_5697	hypothetical protein(MSMEG_5697)	3	7	3	4	2	1	-0.232851	0.734948	0.499774	3	0
ABK75051.1	MSMEG_5523	peptidase(MSMEG_5523)	5	3	5	5	1	1	-0.232851	0.734948	0.499774	11	1
ABK75500.1	MSMEG_6138	metallopeptidase(MSMEG_6138)	5	4	4	1	4	2	-0.232851	0.734948	0.499774	13	2
ABK71265.1	MSMEG_2793	sensor-type histidine kinase PrrB(MSMEG_2793)	48	32	37	29	14	20	-0.232851	0.319461	0.321462	4	1
ABK71405.1	MSMEG_2528	glycerate kinase(MSMEG_2528)	40	30	34	22	18	16	-0.232851	0.346752	0.335737	5	1
ABK74234.1	MSMEG_1695	phosphoglucomutase/phosphomannomutase(MSMEG_1695)	17	11	11	9	6	6	-0.232851	0.559629	0.433445	8	3
ABK72470.1	MSMEG_3642	glycine dehydrogenase(gcvP)	177	131	136	77	76	86	-0.233315	0.0895539	0.157095	19	2
ABK74007.1	MSMEG_3641	hypothetical protein(MSMEG_3641)	64	53	41	34	32	19	-0.234156	0.248478	0.280877	12	3
ABK76223.1	MSMEG_6947	chromosomal replication initiation protein(dnaA)	46	24	23	25	16	9	-0.235069	0.388544	0.358225	18	2
ABK72655.1	MSMEG_5839	protease 2(MSMEG_5839)	75	56	61	42	32	29	-0.238228	0.199177	0.248033	15	2
ABK74522.1	MSMEG_2839	transcriptional accessory protein(MSMEG_2839)	227	171	167	112	103	88	-0.238699	0.046715	0.10908	30	4
ABK70158.1	MSMEG_1154	formyl-coenzyme A transferase(MSMEG_1154)	28	12	16	10	10	10	-0.240231	0.473134	0.398522	8	3
ABK74114.1	MSMEG_5734	alpha-methylacyl-CoA racemase(MSMEG_5734)	35	20	29	15	13	17	-0.240231	0.38231	0.354951	10	1
ABK74200.1	MSMEG_2685	RNAseJ	52	45	17	22	22	17	-0.241919	0.415031	0.371639	10	2
ABK72124.1	MSMEG_6788	dihydroxyacetone kinase(MSMEG_6788)	18	13	12	10	6	7	-0.242469	0.524895	0.419918	9	2
ABK72677.1	MSMEG_3422	D-isomer specific 2-hydroxyacid dehydrogenase(MSMEG_3422)	21	16	21	15	10	6	-0.243551	0.459794	0.392636	6	1
ABK69621.1	MSMEG_6673	6-aminohexanoate-cyclic-dimer hydrolase(MSMEG_6673)	9	3	3	2	4	2	-0.246657	0.701016	0.487959	10	2
ABK70196.1	MSMEG_0939	Ppx/GppA phosphatase(MSMEG_0939)	20	13	12	6	11	7	-0.246657	0.508824	0.413509	6	2
ABK74018.1	MSMEG_6919	hypothetical protein(MSMEG_6919)	5	4	6	3	4	1	-0.246657	0.701016	0.487959	4	1
ABK75736.1	MSMEG_5422	nucleoside triphosphate pyrophosphohydrolase(MSMEG_5422)	38	28	26	19	16	14	-0.248618	0.346157	0.335437	8	1
ABK69905.1	MSMEG_2780	uroporphyrinogen decarboxylase(hemE)	34	17	26	15	13	13	-0.249001	0.386575	0.357196	3	1
ABK72733.1	MSMEG_0102	acyl-CoA dehydrogenase(MSMEG_0102)	89	59	74	40	38	40	-0.251539	0.149916	0.20917	15	3
ABK74880.1	MSMEG_2081	acyl-CoA dehydrogenase(MSMEG_2081)	93	55	61	45	35	31	-0.252709	0.159621	0.217058	18	1
ABK72836.1	MSMEG_4270	adenosine kinase(MSMEG_4270)	70	41	51	30	29	27	-0.253351	0.210223	0.255959	9	0
ABK76204.1	MSMEG_4294	glutamine synthetase(glnA)	61	49	52	34	27	25	-0.253351	0.210223	0.255959	13	0
ABK74715.1	MSMEG_4340	NAD/mycothiol-dependent formaldehyde dehydrogenase(MSMEG_4340)	66	56	46	38	26	25	-0.25635	0.197852	0.247058	11	4
ABK73288.1	MSMEG_2552	aldehyde dehydrogenase(MSMEG_2552)	8	5	4	4	2	3	-0.257304	0.670673	0.476911	12	0
ABK74436.1	MSMEG_6720	epoxide hydrolase(MSMEG_6720)	7	3	7	5	2	2	-0.257304	0.670673	0.476911	7	1
ABK74534.1	MSMEG_2787	hypothetical protein(MSMEG_2787)	7	4	6	2	3	4	-0.257304	0.670673	0.476911	3	1
ABK74188.1	MSMEG_1958	PDZ domain-containing protein(MSMEG_1958)	17	22	12	14	9	4	-0.257304	0.484453	0.403392	15	2
ABK74855.1	MSMEG_3896	hypothetical protein(MSMEG_3896)	19	17	15	10	9	8	-0.257304	0.465008	0.394956	2	1
ABK72674.1	MSMEG_5672	type II citrate synthase(gltA)	220	196	161	116	105	84	-0.259528	0.0641783	0.130668	19	2
ABK71913.1	MSMEG_2489	GntR family transcriptional regulator(MSMEG_2489)	12	9	15	7	5	7	-0.261764	0.531322	0.422426	10	1
ABK72676.1	MSMEG_1516	thioredoxin reductase(MSMEG_1516)	79	51	52	37	30	29	-0.262598	0.172298	0.227409	8	2
ABK70546.1	MSMEG_4847	TetR family transcriptional regulator(MSMEG_4847)	24	12	19	12	8	9	-0.263145	0.438951	0.383107	5	4
ABK74568.1	MSMEG_1812	hypothetical protein(MSMEG_1812)	25	12	18	11	11	7	-0.263145	0.438951	0.383107	4	1
ABK75792.1	MSMEG_2327	nudix hydrolase(MSMEG_2327)	46	31	33	27	16	15	-0.263145	0.279962	0.298857	3	2
ABK72386.1	MSMEG_2799	phospho-2-dehydro-3-deoxyheptonate aldolase(MSMEG_2799)	80	48	56	33	33	31	-0.263415	0.168987	0.224698	10	1
ABK76234.1	MSMEG_0456	DNA gyrase subunit A(MSMEG_0456)	58	48	44	29	30	20	-0.264804	0.208693	0.254882	30	4
ABK69983.1	MSMEG_1531	hypothetical protein(MSMEG_1531)	7	4	8	5	3	2	-0.265766	0.643192	0.466485	4	0
ABK74982.1	MSMEG_5554	ANTAR domain-containing protein(MSMEG_5554)	16	9	13	6	7	7	-0.265766	0.514404	0.415757	4	0
ABK75917.1	MSMEG_1917	acetyl-CoA carboxylase biotin carboxyl carrier protein subunit(MSMEG_1917)	8	5	6	3	3	4	-0.265766	0.643192	0.466485	3	0
ABK76104.1	MSMEG_6425	rhodanese-like domain-containing protein(MSMEG_6425)	33	7	17	8	12	10	-0.265766	0.512964	0.41518	1	0
ABK70534.1	MSMEG_0824	hypothetical protein(MSMEG_0824)	32	20	26	17	14	10	-0.267616	0.35192	0.338382	3	0
ABK71491.1	MSMEG_5201	GntR family transcriptional regulator(MSMEG_5201)	37	16	25	14	12	15	-0.267616	0.35192	0.338382	6	0
ABK69562.1	MSMEG_3071	riboflavin synthase subunit alpha(ribE)	25	13	21	12	9	10	-0.268213	0.415032	0.37164	2	1
ABK73225.1	MSMEG_4977	3'(2'),5'-bisphosphate nucleotidase CysQ(MSMEG_4977)	22	20	17	11	11	9	-0.268213	0.415032	0.37164	2	1
ABK70831.1	MSMEG_2409	alpha/beta hydrolase(MSMEG_2409)	18	9	13	8	7	6	-0.269377	0.498371	0.40923	2	1
ABK71965.1	MSMEG_0455	aldehyde dehydrogenase(MSMEG_0455)	18	10	12	10	7	4	-0.269377	0.498371	0.40923	18	2
ABK70118.1	MSMEG_0558	hypothetical protein(MSMEG_0558)	9	4	8	3	3	5	-0.272652	0.618057	0.456578	4	0
ABK70801.1	MSMEG_2588	cobyric acid synthase(cobQ)	7	7	7	3	5	3	-0.272652	0.618057	0.456578	6	1
ABK75618.1	MSMEG_5004	DNA repair exonuclease(MSMEG_5004)	5	5	11	4	3	4	-0.272652	0.618057	0.456578	10	0
ABK74466.1	MSMEG_0741	hypothetical protein(MSMEG_0741)	72	41	57	33	26	30	-0.273424	0.170612	0.226034	6	0
ABK72090.1	MSMEG_0923	hypothetical protein(MSMEG_0923)	33	31	22	19	15	11	-0.274178	0.318639	0.321015	11	0
ABK73303.1	MSMEG_3379	2-deoxy-D-gluconate 3-dehydrogenase(MSMEG_3379)	20	7	17	9	6	8	-0.275636	0.468665	0.396568	2	0
ABK75804.1	MSMEG_5505	hypothetical protein(MSMEG_5505)	17	13	14	9	8	6	-0.275636	0.468665	0.396568	6	0
ABK71679.1	MSMEG_5773	fatty acid desaturase(MSMEG_5773)	130	73	88	56	45	51	-0.276714	0.0781618	0.146196	11	1
ABK72767.1	MSMEG_0859	TetR family transcriptional regulator(MSMEG_0859)	33	15	21	13	13	10	-0.278366	0.36299	0.344508	6	3
ABK70520.1	MSMEG_0235	hypothetical protein(MSMEG_0235)	9	8	6	3	4	5	-0.278366	0.594888	0.447275	3	0
ABK72203.1	MSMEG_6071	metallo-beta-lactamase superfamily protein(MSMEG_6071)	10	6	7	4	4	4	-0.278366	0.594888	0.447275	2	1
ABK72334.1	MSMEG_1601	hypothetical protein(MSMEG_1601)	10	7	6	4	3	5	-0.278366	0.594888	0.447275	2	0
ABK74759.1	MSMEG_6921	hypothetical protein(MSMEG_6921)	9	5	9	5	5	2	-0.278366	0.594888	0.447275	1	2
ABK75146.1	MSMEG_3620	hypothetical protein(MSMEG_3620)	54	27	38	22	18	22	-0.280388	0.235262	0.272682	9	4
ABK75534.1	MSMEG_4474	acyl-CoA oxidase(MSMEG_4474)	118	71	76	52	38	48	-0.28109	0.0866561	0.154453	15	3
ABK74687.1	MSMEG_3122	FeS assembly protein SufB(sufB)	256	155	162	115	99	84	-0.282989	0.0423779	0.103268	23	1
ABK76169.1	MSMEG_3625	urease subunit alpha(ureC)	43	22	35	16	15	21	-0.283183	0.26995	0.29336	14	2
ABK74965.1	MSMEG_6596	hypothetical protein(MSMEG_6596)	50	23	31	16	21	17	-0.285318	0.25788	0.286465	10	0
ABK70859.1	MSMEG_1048	enoyl-CoA hydratase(MSMEG_1048)	25	11	18	13	4	11	-0.287299	0.414943	0.371596	4	2
ABK72678.1	MSMEG_4955	homoserine kinase(thrB)	27	13	14	10	10	8	-0.287299	0.405537	0.36692	1	0
ABK72821.1	MSMEG_6482	hypothetical protein(MSMEG_6482)	11	10	6	5	4	5	-0.287299	0.55336	0.430898	3	0
ABK73273.1	MSMEG_1638	roadblock/LC7 domain-contain protein(MSMEG_1638)	10	6	11	5	4	5	-0.287299	0.55336	0.430898	1	0
ABK74710.1	MSMEG_4528	phosphoadenosine phosphosulfate reductase(MSMEG_4528)	46	25	37	17	20	19	-0.287299	0.246512	0.279684	7	0
ABK73881.1	MSMEG_0876	short chain dehydrogenase(MSMEG_0876)	42	20	25	14	14	17	-0.290857	0.290175	0.304842	8	1
ABK74859.1	MSMEG_5223	hypothetical protein(MSMEG_5223)	9	12	8	5	7	3	-0.290857	0.534597	0.423692	3	5
ABK70745.1	MSMEG_6540	virulence factor Mce family protein(MSMEG_6540)	14	10	9	5	8	4	-0.296697	0.500332	0.41004	10	1
ABK72246.1	MSMEG_4483	deoxyguanosinetriphosphate triphosphohydrolase-like protein(MSMEG_4483)	15	10	8	10	3	4	-0.296697	0.500332	0.41004	8	2
ABK72311.1	MSMEG_1594	enoyl-CoA hydratase(MSMEG_1594)	15	6	12	6	5	6	-0.296697	0.500332	0.41004	8	2
ABK73132.1	MSMEG_4043	amidohydrolase(MSMEG_4043)	18	5	10	5	4	8	-0.296697	0.500332	0.41004	1	0
ABK71582.1	MSMEG_6725	ABC transporter ATP-binding protein(MSMEG_6725)	56	49	33	30	22	19	-0.298544	0.178974	0.232755	5	0
ABK69927.1	MSMEG_1448	integral membrane transporter(MSMEG_1448)	13	13	9	9	6	3	-0.299124	0.484611	0.403459	8	2
ABK72867.1	MSMEG_4349	hypothetical protein(MSMEG_4349)	18	10	7	8	5	5	-0.299124	0.484611	0.403459	0	1
ABK74805.1	MSMEG_2598	3-oxoacyl-ACP reductase(MSMEG_2598)	13	12	10	8	6	4	-0.299124	0.484611	0.403459	6	0
ABK71435.1	MSMEG_5198	carnitinyl-CoA dehydratase(MSMEG_5198)	37	21	16	14	16	8	-0.301292	0.312109	0.317423	11	1
ABK73775.1	MSMEG_4563	puromycin N-acetyltransferase(MSMEG_4563)	15	9	13	8	5	6	-0.301292	0.46971	0.397027	3	1
ABK75591.1	MSMEG_6104	GTP cyclohydrolase I(folE)	15	13	15	7	6	9	-0.306599	0.429254	0.378528	8	1
ABK72290.1	MSMEG_4275	nicotinate-nucleotide--dimethylbenzimidazole phosphoribosyltransferase(cobT)	21	11	13	11	7	5	-0.308057	0.416998	0.372605	5	0
ABK69877.1	MSMEG_0502	glucosidase(MSMEG_0502)	16	17	14	6	9	9	-0.309393	0.405282	0.366792	4	4
ABK72605.1	MSMEG_6064	lipoprotein(MSMEG_6064)	18	16	13	10	8	6	-0.309393	0.405282	0.366792	5	1
ABK75799.1	MSMEG_6080	DNA integrity scanning protein DisA(MSMEG_6080)	14	16	17	9	9	6	-0.309393	0.405282	0.366792	4	0
ABK74403.1	MSMEG_0943	pyrroline-5-carboxylate reductase(proC)	94	79	74	49	40	37	-0.310853	0.0710301	0.138606	8	1
ABK72231.1	MSMEG_2613	malate:quinone oxidoreductase(mqo)	110	89	101	58	50	45	-0.311197	0.0495784	0.112658	25	1
ABK75932.1	MSMEG_3599	LacI family transcriptional regulator(MSMEG_3599)	43	24	33	20	15	16	-0.311197	0.230201	0.269433	19	1
ABK71398.1	MSMEG_1097	glycosyl transferase family protein(MSMEG_1097)	16	17	18	11	7	8	-0.311752	0.383318	0.355484	1	0
ABK71589.1	MSMEG_1397	TetR family transcriptional regulator(MSMEG_1397)	25	9	17	11	7	8	-0.311752	0.383318	0.355484	2	0
ABK75995.1	MSMEG_5796	glycine cleavage T-protein (aminomethyl transferase)(MSMEG_5796)	22	13	18	13	8	6	-0.312799	0.373006	0.349979	4	1
ABK70161.1	MSMEG_5002	hypothetical protein(MSMEG_5002)	21	17	17	12	7	9	-0.313771	0.363103	0.344571	22	4
ABK73618.1	MSMEG_3175	ribosomal large subunit pseudouridine synthase D(MSMEG_3175)	24	19	24	12	11	11	-0.318393	0.311028	0.316821	7	2
ABK75078.1	MSMEG_1680	hypothetical protein(MSMEG_1680)	32	21	16	14	10	11	-0.319008	0.303401	0.312525	2	2
ABK75868.1	MSMEG_0636	hypothetical protein(MSMEG_0636)	30	18	27	12	13	13	-0.320657	0.282029	0.299968	4	1
ABK74443.1	MSMEG_3632	6-phosphogluconate dehydrogenase(gnd)	150	121	112	71	58	65	-0.321054	0.0260627	0.0789675	15	2
ABK75232.1	MSMEG_5048	hypothetical protein(MSMEG_5048)	39	25	23	19	17	8	-0.323278	0.245095	0.278818	9	2
ABK71083.1	MSMEG_1090	amidase(MSMEG_1090)	40	18	33	18	13	15	-0.323999	0.234241	0.272032	13	3
ABK70639.1	MSMEG_6900	penicillin-binding protein 1(MSMEG_6900)	85	61	60	46	36	22	-0.325827	0.0829839	0.150981	25	3
ABK74779.1	MSMEG_0903	dihydrolipoamide dehydrogenase(lpdA)	271	197	185	121	110	98	-0.328762	0.00965476	0.0477056	29	1
ABK72212.1	MSMEG_1255	UvrD/REP helicase(MSMEG_1255)	57	43	35	31	15	22	-0.329119	0.147809	0.207402	21	6
ABK72254.1	MSMEG_5276	3-hydroxyisobutyryl-CoA hydrolase(MSMEG_5276)	62	51	44	28	27	24	-0.330606	0.119812	0.182197	8	2
ABK75633.1	MSMEG_4301	fatty-acid--CoA ligase(MSMEG_4301)	93	62	74	46	36	33	-0.33348	0.0643414	0.130865	12	1
ABK75375.1	MSMEG_0216	3-hydroxyacyl-CoA dehydrogenase(MSMEG_0216)	120	73	80	48	45	44	-0.334491	0.045705	0.10777	13	0
ABK71849.1	MSMEG_2299	ribonucleotide-diphosphate reductase subunit alpha(MSMEG_2299)	169	132	124	93	59	61	-0.336376	0.0276724	0.0817276	45	1
ABK69571.1	MSMEG_4717	carboxyl transferase domain-containing protein(MSMEG_4717)	36	44	30	22	20	13	-0.339766	0.175662	0.230123	12	4
ABK69750.1	MSMEG_2647	metallophosphoesterase(MSMEG_2647)	26	9	15	11	7	7	-0.339766	0.350557	0.337663	9	1
ABK70208.1	MSMEG_5589	manganese transporter MntH(MSMEG_5589)	7	6	5	3	2	4	-0.339766	0.570598	0.437836	4	2
ABK70299.1	MSMEG_6502	hypothetical protein(MSMEG_6502)	12	18	12	8	8	5	-0.339766	0.390771	0.359383	2	1
ABK70331.1	MSMEG_6082	carbonic anhydrase(MSMEG_6082)	24	12	18	8	9	10	-0.339766	0.332721	0.328535	4	1
ABK70570.1	MSMEG_2436	hypothetical protein(MSMEG_2436)	13	7	10	6	4	5	-0.339766	0.466163	0.395467	1	0
ABK70611.1	MSMEG_3494	hypothetical protein(MSMEG_3494)	15	10	17	7	7	7	-0.339766	0.390771	0.359383	4	1
ABK70627.1	MSMEG_4516	2,3-dihydroxybenzoate-AMP ligase(MSMEG_4516)	9	5	4	3	4	2	-0.339766	0.570598	0.437836	8	1
ABK70633.1	MSMEG_3095	D-ribose-binding periplasmic protein(MSMEG_3095)	23	14	17	11	9	7	-0.339766	0.332721	0.328535	12	1
ABK70988.1	MSMEG_0974	cytochrome C biogenesis protein CcsB(ccsB)	3	6	1	2	2	1	-0.339766	0.671488	0.477213	5	0
ABK70991.1	MSMEG_3645	hypothetical protein(MSMEG_3645)	18	19	11	11	6	7	-0.339766	0.360007	0.342854	4	1
ABK71042.1	MSMEG_0251	hypothetical protein(MSMEG_0251)	10	8	6	6	5	1	-0.339766	0.513531	0.415407	1	1
ABK71353.1	MSMEG_2318	GTP cyclohydrolase II(MSMEG_2318)	4	4	8	3	2	3	-0.339766	0.592537	0.446378	0	1
ABK71515.1	MSMEG_2973	peptidyl-prolyl cis-trans isomerase(MSMEG_2973)	3	4	3	3	2	0	-0.339766	0.671488	0.477213	2	1
ABK71525.1	MSMEG_3232	cytochrome D ubiquinol oxidase subunit II(cydB)	6	8	2	4	4	0	-0.339766	0.639131	0.464909	5	1
ABK71563.1	MSMEG_6800	fructose transporter kinase(frcK)	4	3	3	3	0	2	-0.339766	0.671488	0.477213	2	3
ABK71728.1	MSMEG_3856	CadC family transcriptional regulator(MSMEG_3856)	11	7	6	6	4	2	-0.339766	0.513531	0.415407	3	0
ABK71869.1	MSMEG_5703	molybdenum cofactor biosynthesis protein MoaC(moaC)	12	6	8	4	5	4	-0.339766	0.496828	0.408591	2	6
ABK71896.1	MSMEG_1945	ion channel membrane protein(MSMEG_1945)	22	27	17	15	9	9	-0.339766	0.286414	0.302601	6	4
ABK72252.1	MSMEG_6585	acyl-CoA dehydrogenase(MSMEG_6585)	11	9	8	5	5	4	-0.339766	0.481071	0.401949	7	1
ABK72266.1	MSMEG_6557	dehydrogenase(MSMEG_6557)	9	0	7	1	4	3	-0.339766	0.678943	0.479969	1	1
ABK72702.1	MSMEG_5884	3-hydroxyisobutyrate dehydrogenase(MSMEG_5884)	17	10	17	9	5	8	-0.339766	0.380087	0.353773	7	1
ABK72837.1	MSMEG_5897	virulence factor mce family protein(MSMEG_5897)	14	10	6	4	6	5	-0.339766	0.466163	0.395467	10	0
ABK72851.1	MSMEG_3080	hypothetical protein(MSMEG_3080)	8	3	7	3	3	3	-0.339766	0.570598	0.437836	2	0
ABK73062.1	MSMEG_5236	dienelactone hydrolase(MSMEG_5236)	7	9	8	7	4	1	-0.339766	0.513531	0.415407	8	2
ABK73298.1	MSMEG_5053	short chain alcohol dehydrogenase(MSMEG_5053)	8	5	7	3	3	4	-0.339766	0.550258	0.429637	17	1
ABK73436.1	MSMEG_5859	aldehyde dehydrogenase(MSMEG_5859)	10	7	9	5	3	5	-0.339766	0.496828	0.408591	9	5
ABK73608.1	MSMEG_4779	regulatory protein(MSMEG_4779)	7	0	5	1	1	4	-0.339766	0.708084	0.490466	4	0
ABK73855.1	MSMEG_2398	thiamine monophosphate kinase(thiL)	5	4	3	2	2	2	-0.339766	0.642497	0.466216	2	1
ABK74039.1	MSMEG_3483	mosc domain-containing protein(MSMEG_3483)	10	3	9	4	3	4	-0.339766	0.531294	0.422415	4	2
ABK74511.1	MSMEG_5082	DNA-3-methyladenine glycosylase I(tag)	6	4	10	3	3	4	-0.339766	0.550258	0.429637	5	1
ABK74651.1	MSMEG_6902	hypothetical protein(MSMEG_6902)	9	3	4	3	4	1	-0.339766	0.592537	0.446378	9	3
ABK75130.1	MSMEG_1451	arylsulfatase(MSMEG_1451)	12	9	9	9	3	3	-0.339766	0.466163	0.395467	20	5
ABK75202.1	MSMEG_5488	DNA-binding response regulator(MSMEG_5488)	15	3	12	5	2	8	-0.339766	0.536485	0.424418	3	0
ABK75287.1	MSMEG_0895	GntR family transcriptional regulator(MSMEG_0895)	14	0	8	3	4	4	-0.339766	0.64493	0.467157	2	1
ABK75420.1	MSMEG_3792	50S ribosomal protein L35(rpmI)	6	3	3	2	2	2	-0.339766	0.642497	0.466216	8	0
ABK75542.1	MSMEG_2364	aspartyl/glutamyl-tRNA amidotransferase subunit C(gatC)	8	4	6	2	3	4	-0.339766	0.570598	0.437836	2	0
ABK75580.1	MSMEG_5996	acetyl-CoA acetyltransferase(MSMEG_5996)	8	6	4	5	2	2	-0.339766	0.570598	0.437836	13	1
ABK75818.1	MSMEG_0139	mce-family protein mce1f(MSMEG_0139)	11	7	6	7	4	1	-0.339766	0.513531	0.415407	15	0
ABK75901.1	MSMEG_4697	hypothetical protein(MSMEG_4697)	6	1	3	2	1	2	-0.339766	0.671488	0.477213	0	0
ABK76018.1	MSMEG_3265	arabitol-phosphate dehydrogenase(MSMEG_3265)	7	4	5	3	2	3	-0.339766	0.592537	0.446378	19	1
ABK76054.1	MSMEG_3034	metallopeptidase, M24 family protein(MSMEG_3034)	21	12	15	11	7	6	-0.339766	0.360007	0.342854	4	1
ABK71712.1	MSMEG_4671	ATP-dependent protease ATP-binding subunit ClpX(clpX)	112	74	60	44	44	35	-0.339766	0.0528663	0.116536	30	1
ABK74068.1	MSMEG_4042	GntR family transcriptional regulator(MSMEG_4042)	41	16	29	14	12	17	-0.339766	0.233336	0.271453	2	0
ABK75110.1	MSMEG_3773	acetylornithine aminotransferase(argD)	39	20	23	14	12	15	-0.339766	0.237534	0.27412	9	2
ABK69994.1	MSMEG_0006	DNA gyrase subunit A(gyrA)	278	209	185	132	111	92	-0.344066	0.0115725	0.0513511	26	5
ABK75056.1	MSMEG_0057	hypothetical protein(MSMEG_0057)	64	35	40	24	28	17	-0.350183	0.122151	0.184149	5	3
ABK72376.1	MSMEG_0825	phosphomethylpyrimidine kinase(thiD)	112	70	82	48	47	36	-0.350737	0.0408705	0.101128	5	2
ABK76212.1	MSMEG_0076	antigen MTB48(MSMEG_0076)	53	33	39	22	19	21	-0.351354	0.139519	0.20025	13	4
ABK75940.1	MSMEG_5184	alpha-methylacyl-CoA racemase(MSMEG_5184)	50	34	39	20	22	19	-0.351543	0.142248	0.20264	9	1
ABK72086.1	MSMEG_3033	3-dehydroquinate synthase(aroB)	49	37	33	23	18	18	-0.351941	0.14791	0.207488	13	2
ABK69632.1	MSMEG_1602	inosine 5'-monophosphate dehydrogenase(guaB)	256	167	183	105	97	98	-0.354121	0.0100127	0.0484249	20	2
ABK73237.1	MSMEG_0371	MaoC like domain-containing protein(MSMEG_0371)	44	20	33	14	15	19	-0.354717	0.18475	0.237255	9	2
ABK75302.1	MSMEG_3058	lipoprotein, nlpa family protein(MSMEG_3058)	65	73	46	34	26	31	-0.355533	0.103234	0.168704	11	3
ABK72402.1	MSMEG_0096	peroxisomal hydratase-dehydrogenase-epimerase(MSMEG_0096)	59	41	44	25	19	27	-0.359944	0.108052	0.17272	12	0
ABK71492.1	MSMEG_3758	tyrosyl-tRNA synthetase(tyrS)	60	42	30	26	24	15	-0.361792	0.120604	0.182862	7	3
ABK74528.1	MSMEG_5285	phospholipase(MSMEG_5285)	24	23	18	15	8	9	-0.362134	0.262779	0.2893	2	1
ABK71891.1	MSMEG_2360	4-coumarate--CoA ligase(MSMEG_2360)	24	17	18	13	8	8	-0.364428	0.282101	0.300006	15	2
ABK73661.1	MSMEG_6202	hypothetical protein(MSMEG_6202)	22	14	19	10	7	10	-0.366238	0.296078	0.308308	10	0
ABK70869.1	MSMEG_1957	hypothetical protein(MSMEG_1957)	127	81	98	58	49	43	-0.368335	0.024148	0.0757637	14	2
ABK71455.1	MSMEG_2349	glycosyl hydrolase family protein(MSMEG_2349)	22	12	17	8	9	8	-0.368335	0.311033	0.316824	7	2
ABK72795.1	MSMEG_6382	oxidoreductase, FAD-binding(MSMEG_6382)	65	30	52	26	21	25	-0.369514	0.11602	0.178991	13	3
ABK73603.1	MSMEG_5448	arginine deiminase(arcA)	20	8	17	8	8	6	-0.372188	0.335525	0.329997	2	2
ABK70190.1	MSMEG_3055	S-adenosylmethionine synthetase(metK)	252	231	190	108	115	106	-0.372285	0.0164781	0.0616701	18	1
ABK74971.1	MSMEG_5789	thiosulfate sulfurtransferase(MSMEG_5789)	262	338	188	150	142	93	-0.373103	0.14307	0.203353	18	1
ABK72513.1	MSMEG_3873	cobalamin biosynthesis protein cobIJ(MSMEG_3873)	62	49	57	39	21	22	-0.374532	0.0755702	0.143512	10	1
ABK73814.1	MSMEG_2651	alkanesulfonate monooxygenase(MSMEG_2651)	30	25	27	18	11	11	-0.37539	0.197576	0.246857	8	1
ABK76196.1	MSMEG_3766	hypothetical protein(MSMEG_3766)	35	20	25	13	15	11	-0.376292	0.201802	0.249949	5	2
ABK71362.1	MSMEG_0062	ftsk/SpoIIIE family protein(MSMEG_0062)	31	18	27	16	12	9	-0.37824	0.210607	0.256228	12	6
ABK76023.1	MSMEG_3906	tRNA (adenine-N(1)-)-methyltransferase(MSMEG_3906)	34	15	27	15	10	12	-0.37824	0.210607	0.256228	3	2
ABK71816.1	MSMEG_3150	3-oxoacyl-ACP reductase(fabG)	182	140	153	86	73	72	-0.379801	0.00844487	0.0450255	6	1
ABK72329.1	MSMEG_3864	cobaltochelatase subunit CobN(cobN)	127	83	78	54	45	41	-0.380408	0.0241827	0.0758238	19	3
ABK69970.1	MSMEG_0154	pyruvate kinase(pyk)	15	10	10	6	7	4	-0.381586	0.3829	0.355263	7	2
ABK70439.1	MSMEG_4687	cytosine deaminase(MSMEG_4687)	19	5	11	7	4	6	-0.381586	0.3829	0.355263	1	1
ABK74908.1	MSMEG_0759	adenylosuccinate synthetase(purA)	49	51	40	28	20	20	-0.381586	0.0958029	0.162517	15	2
ABK76080.1	MSMEG_0068	transmembrane protein(MSMEG_0068)	12	15	8	10	6	1	-0.381586	0.431695	0.37969	5	4
ABK74005.1	MSMEG_0400	peptide synthetase(MSMEG_0400)	195	202	120	116	82	53	-0.382243	0.107115	0.171953	23	9
ABK70086.1	MSMEG_1512	dTDP-glucose 4,6-dehydratase(rfbB)	22	29	17	11	11	11	-0.382835	0.229752	0.269142	5	2
ABK69591.1	MSMEG_1820	5-(carboxyamino)imidazole ribonucleotide mutase(purE)	14	4	15	4	5	7	-0.38416	0.42575	0.376851	3	0
ABK72529.1	MSMEG_3148	hypothetical protein(MSMEG_3148)	76	33	52	29	22	27	-0.385281	0.0961552	0.162812	4	0
ABK73039.1	MSMEG_3227	pyruvate kinase(pyk)	333	211	202	131	114	116	-0.386943	0.00766336	0.0430569	17	1
ABK75490.1	MSMEG_4909	hypothetical protein(MSMEG_4909)	11	9	11	6	4	5	-0.387072	0.404609	0.366454	6	1
ABK72782.1	MSMEG_4293	[glutamate--ammonia-ligase] adenylyltransferase(MSMEG_4293)	58	45	44	34	21	16	-0.389691	0.0834175	0.151398	18	4
ABK70334.1	MSMEG_6313	queuine tRNA-ribosyltransferase(tgt)	24	15	19	9	9	10	-0.390392	0.256965	0.28593	10	2
ABK72929.1	MSMEG_3127	hypothetical protein(MSMEG_3127)	12	6	11	6	4	4	-0.390392	0.41615	0.372189	2	0
ABK73887.1	MSMEG_3461	catalase/peroxidase HPI(katG)	74	72	57	43	30	25	-0.390392	0.0464335	0.108717	35	2
ABK74770.1	MSMEG_2939	glutamine amidotransferase subunit PdxT(MSMEG_2939)	25	14	19	10	10	8	-0.390392	0.256965	0.28593	2	0
ABK73733.1	MSMEG_3598	periplasmic sugar-binding proteins(MSMEG_3598)	25	11	20	11	9	7	-0.392234	0.2629	0.28937	21	0
ABK73829.1	MSMEG_0408	type I modular polyketide synthase(MSMEG_0408)	198	160	132	90	84	62	-0.393761	0.00952956	0.0474466	44	13
ABK70804.1	MSMEG_1567	hypothetical protein(MSMEG_1567)	22	11	21	10	9	7	-0.394214	0.269014	0.292836	10	2
ABK73194.1	MSMEG_6089	hypothetical protein(MSMEG_6089)	10	9	8	6	2	5	-0.394214	0.428185	0.378018	3	2
ABK73973.1	MSMEG_2593	GNAT family acetyltransferase(MSMEG_2593)	71	71	47	34	33	24	-0.394214	0.0515259	0.114983	11	2
ABK75348.1	MSMEG_3528	ErfK/YbiS/YcfS/YnhG family protein(MSMEG_3528)	13	6	8	4	5	4	-0.394214	0.428185	0.378018	4	3
ABK71819.1	MSMEG_6137	non-ribosomal peptide synthetase(MSMEG_6137)	21	18	13	11	8	6	-0.39635	0.275311	0.296328	26	3
ABK71862.1	MSMEG_1679	AmiB protein(MSMEG_1679)	53	43	33	25	22	15	-0.396797	0.0971753	0.163661	5	0
ABK70755.1	MSMEG_3605	sorbitol dehydrogenase(MSMEG_3605)	29	21	27	12	11	14	-0.397099	0.189017	0.240508	7	0
ABK69676.1	MSMEG_0225	MmpL4 protein(MSMEG_0225)	51	64	35	30	28	14	-0.39866	0.168302	0.224132	31	1
ABK73022.1	MSMEG_6002	coenzyme A transferase subunit A(MSMEG_6002)	21	11	18	9	8	7	-0.39866	0.2818	0.299845	14	1
ABK75470.1	MSMEG_1892	transferase(MSMEG_1892)	11	7	7	5	4	3	-0.39866	0.440742	0.383942	3	0
ABK75503.1	MSMEG_5224	4-hydroxy-3-methylbut-2-enyl diphosphate reductase(ispH)	9	9	7	5	4	3	-0.39866	0.440742	0.383942	7	2
ABK76091.1	MSMEG_6279	recombination protein RecR(recR)	13	4	8	4	2	6	-0.39866	0.440742	0.383942	3	0
ABK73247.1	MSMEG_3151	enoyl-ACP reductase(MSMEG_3151)	149	86	103	61	48	53	-0.400796	0.0139761	0.0563002	11	1
ABK70725.1	MSMEG_2346	phytoene synthase(MSMEG_2346)	18	15	15	8	7	8	-0.401167	0.288485	0.303838	1	0
ABK71197.1	MSMEG_3596	ATPase(MSMEG_3596)	24	26	21	16	10	8	-0.40205	0.201068	0.249415	11	3
ABK74291.1	MSMEG_2594	asparagine synthase(asnB)	106	93	81	46	45	43	-0.40296	0.0200216	0.0685367	13	4
ABK72114.1	MSMEG_4532	sulfate ABC transporter permease CysT(cysT)	10	7	6	4	4	3	-0.403897	0.453849	0.38996	2	2
ABK69825.1	MSMEG_5912	succinate-semialdehyde dehydrogenase(gabD2)	51	23	37	17	18	18	-0.406262	0.113697	0.177208	13	8
ABK71555.1	MSMEG_4116	3-hydroxybutyryl-CoA dehydrogenase(MSMEG_4116)	14	9	21	7	5	9	-0.40688	0.328724	0.326431	13	2
ABK72355.1	MSMEG_3059	esterase(MSMEG_3059)	31	29	28	17	11	14	-0.40688	0.153891	0.21245	1	2
ABK75356.1	MSMEG_0628	amidohydrolase(MSMEG_0628)	33	22	33	18	11	13	-0.40688	0.153891	0.21245	3	2
ABK71501.1	MSMEG_0092	transcriptional regulatory protein(MSMEG_0092)	35	9	21	11	10	10	-0.407938	0.260495	0.287985	4	1
ABK74633.1	MSMEG_0114	extracellular solute-binding protein(MSMEG_0114)	22	26	17	10	9	12	-0.407938	0.214065	0.258634	17	2
ABK73355.1	MSMEG_4327	3-oxoacyl-ACP synthase(MSMEG_4327)	435	253	298	167	161	142	-0.408693	0.00817675	0.0443732	13	0
ABK70696.1	MSMEG_5662	DNA-binding response regulator PrrA(prrA)	35	19	30	14	10	16	-0.410156	0.159904	0.217282	4	1
ABK73125.1	MSMEG_1868	hypothetical protein(MSMEG_1868)	11	4	6	3	4	3	-0.410156	0.46753	0.396069	2	1
ABK74698.1	MSMEG_4650	oxidoreductase YisS(MSMEG_4650)	8	6	7	5	3	2	-0.410156	0.46753	0.396069	4	2
ABK75787.1	MSMEG_2083	inositol monophosphatase(MSMEG_2083)	30	34	18	16	10	13	-0.411916	0.163013	0.219721	2	2
ABK70233.1	MSMEG_3738	GTP-binding protein EngA(engA)	51	31	40	23	18	17	-0.412523	0.0948094	0.161679	11	6
ABK70040.1	MSMEG_4911	nicotinate phosphoribosyltransferase(pncB)	45	35	36	21	19	15	-0.416387	0.0997292	0.165745	8	4
ABK71538.1	MSMEG_2123	dihydroxyacetone kinase subunit DhaK(dhaK)	17	9	12	5	7	6	-0.417769	0.325088	0.324496	8	1
ABK73105.1	MSMEG_0222	hypothetical protein(MSMEG_0222)	8	4	7	3	4	2	-0.417769	0.481804	0.402263	6	2
ABK75489.1	MSMEG_1640	ATP/GTP-binding protein(MSMEG_1640)	14	9	15	5	5	8	-0.417769	0.325088	0.324496	6	2
ABK72157.1	MSMEG_0238	O-acetylhomoserine/O-acetylserine sulfhydrylase(MSMEG_0238)	23	16	18	10	7	10	-0.417769	0.232989	0.271231	7	0
ABK75948.1	MSMEG_6440	monooxygenase, flavin-binding family protein(MSMEG_6440)	75	46	46	32	22	25	-0.41969	0.0523184	0.115906	21	4
ABK75989.1	MSMEG_6276	mur ligase(MSMEG_6276)	21	15	19	8	11	7	-0.420686	0.238021	0.274427	2	2
ABK70561.1	MSMEG_6289	trypsin(MSMEG_6289)	37	29	25	19	12	12	-0.421296	0.136016	0.197128	3	1
ABK75475.1	MSMEG_4633	peptidase S9, prolyl oligopeptidase(MSMEG_4633)	46	32	30	18	16	17	-0.422228	0.106742	0.171646	5	3
ABK72607.1	MSMEG_4704	acyltransferase(MSMEG_4704)	22	9	22	14	7	4	-0.42383	0.303713	0.312703	14	5
ABK73728.1	MSMEG_4308	5'-nucleotidase(MSMEG_4308)	22	16	15	8	10	7	-0.42383	0.243176	0.277639	1	1
ABK75984.1	MSMEG_5274	phosphoribosylglycinamide formyltransferase 2(purT)	36	27	24	18	14	9	-0.425158	0.141052	0.201597	5	3
ABK69544.1	MSMEG_3771	arginine repressor(argR)	6	5	6	3	3	2	-0.427229	0.496675	0.408527	0	1
ABK72363.1	MSMEG_6362	quinone oxidoreductase(MSMEG_6362)	13	7	14	6	6	4	-0.427229	0.3413	0.332972	9	2
ABK73942.1	MSMEG_4121	GntR family transcriptional regulator(MSMEG_4121)	9	2	6	3	2	3	-0.427229	0.496675	0.408527	3	3
ABK75497.1	MSMEG_5858	short chain dehydrogenase(MSMEG_5858)	6	4	7	4	2	2	-0.427229	0.496675	0.408527	9	2
ABK73558.1	MSMEG_1252	hypothetical protein(MSMEG_1252)	63	52	38	32	22	18	-0.427229	0.0579828	0.122873	49	18
ABK71414.1	MSMEG_3897	proteasome component(MSMEG_3897)	84	52	47	35	28	23	-0.429201	0.0401903	0.10014	11	2
ABK70291.1	MSMEG_4299	enoyl-CoA hydratase/isomerase(MSMEG_4299)	51	24	23	19	16	11	-0.430914	0.116283	0.17919	6	2
ABK74627.1	MSMEG_6761	glycerol-3-phosphate dehydrogenase(MSMEG_6761)	148	89	87	51	55	46	-0.431689	0.00975823	0.0479167	7	1
ABK75663.1	MSMEG_6113	D-alanyl-D-alanine carboxypeptidase/D-alanyl-D-alanine-endopeptidase(dacB)	31	25	25	15	13	10	-0.431689	0.148989	0.208395	7	1
ABK73993.1	MSMEG_1837	hypothetical protein(MSMEG_1837)	15	7	10	5	5	5	-0.432876	0.349749	0.337241	8	2
ABK75426.1	MSMEG_4329	propionyl-CoA carboxylase subunit beta(MSMEG_4329)	164	111	109	66	47	67	-0.432876	0.0100154	0.0484301	18	0
ABK73644.1	MSMEG_1440	30S ribosomal protein S19(rpsS)	48	17	29	15	12	17	-0.434923	0.146267	0.206096	12	1
ABK70136.1	MSMEG_2492	D-lactate dehydrogenase(MSMEG_2492)	22	12	13	7	8	7	-0.434923	0.259395	0.287347	14	1
ABK75732.1	MSMEG_2546	GntR family transcriptional regulator(MSMEG_2546)	22	8	17	7	7	8	-0.434923	0.259395	0.287347	1	0
ABK71482.1	MSMEG_5969	hypothetical protein(MSMEG_5969)	21	10	14	5	8	8	-0.439302	0.265051	0.290598	7	2
ABK72489.1	MSMEG_4114	naphthoate synthase(menB)	6	2	7	2	2	3	-0.439302	0.512114	0.414837	6	4
ABK73581.1	MSMEG_2353	hypothetical protein(MSMEG_2353)	6	3	6	3	3	1	-0.439302	0.512114	0.414837	8	1
ABK74952.1	MSMEG_3627	urease subunit gamma(ureA)	10	6	14	5	4	5	-0.439302	0.358421	0.34197	0	1
ABK75637.1	MSMEG_0321	transcriptional regulator(MSMEG_0321)	6	3	6	5	0	2	-0.439302	0.537856	0.424944	7	4
ABK76013.1	MSMEG_1577	hypothetical protein(MSMEG_1577)	6	2	7	3	2	2	-0.439302	0.512114	0.414837	2	1
ABK74476.1	MSMEG_4232	UDP-N-acetylmuramoylalanyl-D-glutamate--2,6-diaminopimelate ligase(murE)	36	28	24	16	14	11	-0.441646	0.126734	0.188553	5	3
ABK72323.1	MSMEG_6935	N-acetylmuramoyl-L-alanine amidase(MSMEG_6935)	52	24	40	18	16	20	-0.44286	0.0835266	0.151503	3	0
ABK73664.1	MSMEG_2516	oxidoreductase(MSMEG_2516)	29	13	16	11	5	11	-0.44286	0.206126	0.253061	1	2
ABK70494.1	MSMEG_5511	von Willebrand factor A(MSMEG_5511)	17	12	14	8	7	5	-0.444103	0.270828	0.29385	12	0
ABK72019.1	MSMEG_2449	methylmalonate-semialdehyde dehydrogenase(mmsA)	34	21	29	16	9	14	-0.446681	0.131175	0.192712	24	0
ABK73777.1	MSMEG_3767	acyl-CoA synthetase(MSMEG_3767)	85	43	68	35	25	31	-0.446681	0.0430568	0.104211	13	4
ABK71399.1	MSMEG_1583	molecular chaperone GroEL(groEL)	631	503	455	252	246	238	-0.450108	0.00153794	0.0201474	33	0
ABK73857.1	MSMEG_1242	cysteine desulfurase IscS(iscS)	32	35	28	14	13	17	-0.45019	0.108372	0.172981	6	2
ABK74525.1	MSMEG_0067	hypothetical protein(MSMEG_0067)	172	93	107	60	58	54	-0.45266	0.00936975	0.0471102	11	1
ABK70354.1	MSMEG_5516	phosphoribosylglycinamide formyltransferase(purN)	5	2	6	2	2	2	-0.455243	0.528032	0.421146	3	1
ABK75469.1	MSMEG_5923	acetyl-CoA acetyltransferase(MSMEG_5923)	5	2	6	2	2	2	-0.455243	0.528032	0.421146	15	1
ABK72156.1	MSMEG_5721	acetyl-CoA acetyltransferase(MSMEG_5721)	196	125	146	77	67	71	-0.458852	0.00329436	0.0283091	14	0
ABK72961.1	MSMEG_5440	deoxyribonuclease(MSMEG_5440)	20	14	16	7	7	9	-0.46006	0.22294	0.264658	3	3
ABK73579.1	MSMEG_3194	biotin synthase(bioB)	18	6	26	7	6	10	-0.46006	0.357566	0.341492	7	0
ABK75706.1	MSMEG_3021	recombination factor protein RarA(MSMEG_3021)	33	20	34	15	11	14	-0.460782	0.11565	0.178709	5	4
ABK73702.1	MSMEG_5580	Ku protein(MSMEG_5580)	18	13	6	7	6	4	-0.461757	0.288823	0.304039	32	6
ABK70313.1	MSMEG_1498	methylmalonate-semialdehyde dehydrogenase(mmsA)	90	71	44	43	31	20	-0.464657	0.0516147	0.115087	19	0
ABK70007.1	MSMEG_2597	aldehyde dehydrogenase(MSMEG_2597)	10	8	6	5	2	4	-0.465297	0.385595	0.356682	8	2
ABK74402.1	MSMEG_5914	acyl-CoA synthetase(MSMEG_5914)	21	13	14	8	8	6	-0.465297	0.227311	0.267549	27	3
ABK75373.1	MSMEG_1436	50S ribosomal protein L3(rplC)	200	117	159	74	66	78	-0.4664	0.0115566	0.0513202	13	2
ABK74140.1	MSMEG_0388	macrocin-O-methyltransferase(tylF)	37	21	32	17	10	14	-0.474067	0.102111	0.167742	6	2
ABK69741.1	MSMEG_5895	virulence factor mce family protein(MSMEG_5895)	23	13	19	9	8	8	-0.47727	0.188704	0.240272	10	0
ABK71610.1	MSMEG_0045	hypothetical protein(MSMEG_0045)	16	7	10	6	5	4	-0.47727	0.301255	0.311299	2	4
ABK73795.1	MSMEG_0899	prolyl oligopeptidase(MSMEG_0899)	61	49	44	31	23	16	-0.47727	0.0384008	0.0976138	10	2
ABK70202.1	MSMEG_0724	IS1137, transposase orfA(MSMEG_0724)	4	3	4	2	1	2	-0.47727	0.544206	0.427361	5	1
ABK71449.1	MSMEG_6173	morphological differentiation-associated protein(MSMEG_6173)	13	4	5	3	4	3	-0.47727	0.394912	0.361522	7	3
ABK71843.1	MSMEG_6877	ABC transporter ATP-binding protein(MSMEG_6877)	5	5	1	1	1	3	-0.47727	0.544206	0.427361	4	2
ABK73957.1	MSMEG_5849	hypothetical protein(MSMEG_5849)	11	9	2	7	2	1	-0.47727	0.45762	0.391661	8	2
ABK75124.1	MSMEG_6643	DNA-binding protein(MSMEG_6643)	6	3	2	1	1	3	-0.47727	0.544206	0.427361	4	3
ABK75212.1	MSMEG_3959	transcriptional regulator(MSMEG_3959)	5	3	3	2	1	2	-0.47727	0.544206	0.427361	4	0
ABK75365.1	MSMEG_5719	oxidoreductase(MSMEG_5719)	6	1	4	0	2	3	-0.47727	0.578849	0.441085	6	3
ABK76178.1	MSMEG_4493	GTP-binding protein Era(era)	3	3	5	1	2	2	-0.47727	0.544206	0.427361	14	1
ABK73202.1	MSMEG_5847	adenylosuccinate lyase(purB)	119	72	78	48	30	44	-0.480491	0.0111637	0.0505439	9	2
ABK71023.1	MSMEG_0309	aldehyde dehydrogenase(MSMEG_0309)	27	14	23	11	7	11	-0.481785	0.15546	0.213726	26	1
ABK69775.1	MSMEG_1874	DNA-binding response regulator MtrA(mtrA)	78	44	59	27	27	28	-0.48206	0.0258503	0.0786231	7	2
ABK72916.1	MSMEG_2080	acyl-CoA dehydrogenase(MSMEG_2080)	163	98	99	61	52	50	-0.482891	0.00381487	0.0298391	21	0
ABK69565.1	MSMEG_3139	enoyl-CoA hydratase(MSMEG_3139)	19	9	14	7	6	6	-0.484156	0.240716	0.276114	4	0
ABK72581.1	MSMEG_0368	hypothetical protein(MSMEG_0368)	25	28	20	15	9	9	-0.485197	0.129308	0.190977	5	1
ABK70327.1	MSMEG_6394	hypothetical protein(MSMEG_6394)	10	10	11	7	4	3	-0.486608	0.307536	0.314867	6	2
ABK73332.1	MSMEG_6044	ligand-binding /sugar binding domain-containing protein(MSMEG_6044)	15	8	8	6	4	4	-0.486608	0.307536	0.314867	5	1
ABK74297.1	MSMEG_2458	hypothetical protein(MSMEG_2458)	12	12	7	8	4	2	-0.486608	0.307536	0.314867	10	3
ABK74452.1	MSMEG_0924	carbon-nitrogen hydrolase(MSMEG_0924)	23	12	16	7	7	9	-0.48863	0.195436	0.245291	3	0
ABK75994.1	MSMEG_2089	cell division ATP-binding protein FtsE(ftsE)	52	23	47	18	17	20	-0.489144	0.0867205	0.154513	11	0
ABK72281.1	MSMEG_3538	cyclopropane-fatty-acyl-phospholipid synthase(MSMEG_3538)	32	16	23	14	10	8	-0.489513	0.131334	0.192859	9	2
ABK70328.1	MSMEG_3564	bacterioferritin(bfr)	8	6	6	3	4	2	-0.491769	0.404235	0.366266	3	2
ABK71095.1	MSMEG_0786	serine/threonine protein kinase(MSMEG_0786)	17	13	10	8	4	6	-0.491769	0.24524	0.278907	18	2
ABK72545.1	MSMEG_1153	FAD dependent oxidoreductase(MSMEG_1153)	17	7	16	6	6	6	-0.491769	0.24524	0.278907	10	1
ABK75355.1	MSMEG_5208	hypothetical protein(MSMEG_5208)	7	9	4	4	3	2	-0.491769	0.404235	0.366266	5	2
ABK70243.1	MSMEG_6459	ferredoxin-dependent glutamate synthase 1(MSMEG_6459)	328	213	259	135	113	111	-0.495782	0.0020616	0.0232675	48	1
ABK70997.1	MSMEG_1954	ABC transporter(MSMEG_1954)	95	51	68	35	25	36	-0.496271	0.0187089	0.0661056	21	6
ABK69615.1	MSMEG_1654	isocitrate dehydrogenase(MSMEG_1654)	817	574	638	359	277	274	-0.496597	0.00104646	0.0169474	56	3
ABK73165.1	MSMEG_0389	glycosyl transferase family protein(MSMEG_0389)	13	12	13	4	6	7	-0.500231	0.249764	0.281653	5	6
ABK71484.1	MSMEG_5892	alpha,alpha-trehalose-phosphate synthase(MSMEG_5892)	39	18	28	14	14	10	-0.50123	0.0955082	0.16227	14	1
ABK74352.1	MSMEG_4890	alkylhydroperoxidase(ahpD)	66	49	60	23	24	31	-0.505575	0.0228355	0.0735606	8	0
ABK71244.1	MSMEG_4226	UDP-N-acetylmuramate--L-alanine ligase(murC)	54	36	38	23	18	16	-0.506876	0.0448193	0.1066	6	0
ABK70567.1	MSMEG_2376	hypothetical protein(MSMEG_2376)	5	5	8	3	2	3	-0.509691	0.413419	0.370845	1	2
ABK70606.1	MSMEG_5545	formamidopyrimidine-DNA glycosylase(MSMEG_5545)	9	1	8	3	2	3	-0.509691	0.433727	0.380652	12	3
ABK70917.1	MSMEG_0901	hypothetical protein(MSMEG_0901)	14	7	15	6	4	6	-0.509691	0.25426	0.284337	2	0
ABK71654.1	MSMEG_4579	phosphoglycerate mutase(MSMEG_4579)	13	6	17	5	7	4	-0.509691	0.25656	0.285692	1	1
ABK72176.1	MSMEG_1540	ATP-dependent RNA helicase(MSMEG_1540)	19	12	5	6	6	4	-0.509691	0.25426	0.284337	8	3
ABK72599.1	MSMEG_0559	hypothetical protein(MSMEG_0559)	9	6	3	2	3	3	-0.509691	0.413419	0.370845	2	1
ABK73415.1	MSMEG_3418	hypothetical protein(MSMEG_3418)	10	9	8	3	4	5	-0.509691	0.320027	0.321769	4	2
ABK73656.1	MSMEG_4385	peptide ABC transporter(MSMEG_4385)	8	9	10	5	4	3	-0.509691	0.320027	0.321769	22	4
ABK74423.1	MSMEG_0220	monoglyceride lipase(MSMEG_0220)	48	25	35	20	12	16	-0.509691	0.0608083	0.126506	5	3
ABK75102.1	MSMEG_6185	NTP pyrophosphohydrolase(MSMEG_6185)	12	5	10	7	2	3	-0.509691	0.320027	0.321769	2	0
ABK75992.1	MSMEG_2630	DHH family protein(MSMEG_2630)	26	12	16	8	7	9	-0.509691	0.168469	0.22427	5	1
ABK74777.1	MSMEG_3816	excinuclease ABC subunit B(uvrB)	68	45	45	33	17	20	-0.514264	0.0269768	0.0805461	20	3
ABK72629.1	MSMEG_1931	hypothetical protein(MSMEG_1931)	38	11	21	10	10	11	-0.514853	0.144762	0.20481	2	0
ABK70618.1	MSMEG_6312	cytochrome P450(MSMEG_6312)	22	18	21	9	8	10	-0.515616	0.141563	0.202044	7	1
ABK74772.1	MSMEG_0146	mosc domain-containing protein(MSMEG_0146)	19	19	14	10	7	6	-0.516644	0.171064	0.226403	4	1
ABK72448.1	MSMEG_5830	hypothetical protein(MSMEG_5830)	33	42	20	20	12	10	-0.517304	0.115354	0.178484	5	1
ABK75701.1	MSMEG_3263	xylulose kinase(MSMEG_3263)	15	9	10	9	3	3	-0.520338	0.258697	0.286941	6	1
ABK69808.1	MSMEG_2118	glucosamine-6-phosphate deaminase(nagB)	12	4	9	6	2	3	-0.524191	0.326104	0.325039	2	2
ABK72032.1	MSMEG_0383	hypothetical protein(MSMEG_0383)	10	5	10	1	4	6	-0.524191	0.330349	0.327289	2	2
ABK74362.1	MSMEG_4243	serine/threonine protein kinase(MSMEG_4243)	8	8	9	5	3	3	-0.524191	0.326104	0.325039	4	2
ABK75961.1	MSMEG_6198	DNA-binding protein(MSMEG_6198)	11	5	9	4	4	3	-0.524191	0.326104	0.325039	1	1
ABK71176.1	MSMEG_5513	serine/threonine protein kinase(MSMEG_5513)	40	23	19	12	14	10	-0.527393	0.0874903	0.155222	21	7
ABK74879.1	MSMEG_4630	valyl-tRNA synthetase(valS)	234	165	158	101	84	59	-0.530562	0.0017996	0.0218066	25	3
ABK70515.1	MSMEG_6134	NADP-dependent fatty aldehyde dehydrogenase(MSMEG_6134)	7	3	6	3	2	2	-0.532411	0.422233	0.375154	4	2
ABK73063.1	MSMEG_6158	hypothetical protein(MSMEG_6158)	6	2	8	5	0	2	-0.532411	0.494498	0.407622	1	0
ABK70460.1	MSMEG_0645	beta-1,3-glucanase(MSMEG_0645)	35	23	22	12	12	11	-0.532411	0.088554	0.156193	7	1
ABK71908.1	MSMEG_3640	malate synthase G(glcB)	299	247	229	141	103	95	-0.532677	0.00113631	0.0175258	30	3
ABK70137.1	MSMEG_5164	zinc-binding alcohol dehydrogenase(MSMEG_5164)	11	6	6	3	3	4	-0.5414	0.331934	0.328123	5	2
ABK70417.1	MSMEG_0215	hypothetical protein(MSMEG_0215)	10	7	6	4	2	4	-0.5414	0.331934	0.328123	1	1
ABK71636.1	MSMEG_5343	hypothetical protein(MSMEG_5343)	11	8	4	3	3	4	-0.5414	0.331934	0.328123	1	0
ABK74742.1	MSMEG_3604	sorbitol utilization protein SOU2(MSMEG_3604)	10	4	9	5	2	3	-0.5414	0.331934	0.328123	6	1
ABK76118.1	MSMEG_2207	acetyl-CoA acetyltransferase(MSMEG_2207)	16	14	16	7	6	7	-0.5414	0.178648	0.232498	7	2
ABK74357.1	MSMEG_5037	oxidoreductase, FAD-binding(MSMEG_5037)	98	70	67	35	33	34	-0.543858	0.00733301	0.0421597	11	3
ABK69838.1	MSMEG_4328	3-oxoacyl-ACP synthase(MSMEG_4328)	205	134	138	85	61	61	-0.544125	0.000976303	0.0164539	14	1
ABK75452.1	MSMEG_0129	cyclase/dehydrase(MSMEG_0129)	13	11	13	6	6	4	-0.54922	0.218608	0.261744	7	0
ABK69600.1	MSMEG_6229	glycerol kinase(glpK)	54	40	31	22	17	15	-0.550663	0.0345216	0.0923877	11	1
ABK73801.1	MSMEG_5182	2-nitropropane dioxygenase(MSMEG_5182)	20	13	18	9	5	8	-0.55276	0.151434	0.210431	11	2
ABK69861.1	MSMEG_4617	NAD synthetase(nadE)	36	38	26	14	16	13	-0.557358	0.0519766	0.11551	9	2
ABK72785.1	MSMEG_4511	linear gramicidin synthetase subunit B(MSMEG_4511)	43	36	28	17	17	12	-0.557671	0.0454549	0.107442	16	5
ABK71684.1	MSMEG_4366	serine/threonine protein kinase(MSMEG_4366)	16	9	10	8	4	3	-0.562159	0.221585	0.263752	6	4
ABK71943.1	MSMEG_6821	NLP/P60 family protein(MSMEG_6821)	6	5	10	2	3	4	-0.562159	0.337364	0.330949	8	1
ABK75404.1	MSMEG_1336	flavohemoprotein(MSMEG_1336)	10	6	5	3	2	4	-0.562159	0.337364	0.330949	3	0
ABK69553.1	MSMEG_2975	metallo-beta-lactamase(MSMEG_2975)	6	2	6	2	2	2	-0.562159	0.430289	0.379022	3	1
ABK71884.1	MSMEG_5436	4-diphosphocytidyl-2C-methyl-D-erythritol kinase(ispE)	10	9	9	3	6	3	-0.562159	0.271141	0.294024	3	0
ABK72663.1	MSMEG_0719	flavohemoprotein(MSMEG_0719)	10	6	12	4	4	4	-0.562159	0.271141	0.294024	4	1
ABK72683.1	MSMEG_1935	TetR family transcriptional regulator(MSMEG_1935)	13	4	11	4	4	4	-0.562159	0.271141	0.294024	4	1
ABK72781.1	MSMEG_5291	long-chain-fatty-acid--CoA ligase(MSMEG_5291)	35	17	25	13	10	10	-0.562159	0.0804527	0.148502	8	3
ABK73533.1	MSMEG_3152	ferrochelatase(hemH)	12	8	8	5	3	4	-0.562159	0.271141	0.294024	2	0
ABK73803.1	MSMEG_2029	3-ketoacyl-ACP reductase(MSMEG_2029)	12	7	9	5	5	2	-0.562159	0.271141	0.294024	2	1
ABK74229.1	MSMEG_2307	hypothetical protein(MSMEG_2307)	5	3	6	1	2	3	-0.562159	0.430289	0.379022	4	2
ABK74343.1	MSMEG_3576	alpha-amylase(MSMEG_3576)	7	4	3	3	1	2	-0.562159	0.430289	0.379022	3	1
ABK74928.1	MSMEG_4394	LysR family transcriptional regulator(MSMEG_4394)	6	2	6	3	2	1	-0.562159	0.430289	0.379022	3	0
ABK75024.1	MSMEG_1566	oxidoreductase(MSMEG_1566)	6	2	6	2	1	3	-0.562159	0.430289	0.379022	9	3
ABK75140.1	MSMEG_0143	mce associated membrane protein(MSMEG_0143)	14	10	4	6	6	0	-0.562159	0.361537	0.343704	5	2
ABK75590.1	MSMEG_0136	virulence factor Mce family protein(MSMEG_0136)	13	6	9	6	4	2	-0.562159	0.271141	0.294024	12	3
ABK69726.1	MSMEG_0826	thiamine biosynthesis protein ThiC(thiC)	143	98	93	56	42	45	-0.563599	0.00191689	0.022486	14	3
ABK70471.1	MSMEG_4918	glycogen branching protein(glgB)	46	42	57	24	18	20	-0.565479	0.03056	0.0864483	9	0
ABK72120.1	MSMEG_5197	long-chain specific acyl-CoA dehydrogenase(MSMEG_5197)	107	73	73	43	37	28	-0.567872	0.00462149	0.0328439	17	1
ABK69538.1	MSMEG_6179	acetyl-coenzyme A synthetase(MSMEG_6179)	101	55	63	42	27	24	-0.575394	0.00732	0.0421235	25	1
ABK72382.1	MSMEG_1982	acyl-CoA synthetase(MSMEG_1982)	18	6	9	5	5	4	-0.576805	0.224363	0.265605	9	1
ABK73341.1	MSMEG_2164	transcriptional regulator(MSMEG_2164)	17	4	12	4	4	6	-0.576805	0.225158	0.266131	3	2
ABK73371.1	MSMEG_5420	Tat-translocated enzyme(MSMEG_5420)	14	12	7	6	6	2	-0.576805	0.224363	0.265605	12	2
ABK74752.1	MSMEG_3708	catalase(MSMEG_3708)	18	5	10	4	5	5	-0.576805	0.224363	0.265605	5	6
ABK75407.1	MSMEG_5676	citrate synthase 2(MSMEG_5676)	64	41	46	24	20	20	-0.578171	0.0181554	0.0650519	7	1
ABK71524.1	MSMEG_6053	5,6-dimethylbenzimidazole synthase(bluB)	11	3	12	4	3	4	-0.580774	0.274745	0.296017	1	0
ABK71015.1	MSMEG_4084	acyl-CoA dehydrogenase(MSMEG_4084)	19	6	20	7	5	7	-0.583692	0.18681	0.238834	7	2
ABK71273.1	MSMEG_6215	hypothetical protein(MSMEG_6215)	20	11	14	7	5	7	-0.583692	0.156653	0.214688	6	0
ABK69684.1	MSMEG_5445	hypothetical protein(MSMEG_5445)	6	3	10	3	2	3	-0.587694	0.342165	0.333413	4	2
ABK72980.1	MSMEG_4975	flavin-nucleotide-binding protein(MSMEG_4975)	9	7	3	3	3	2	-0.587694	0.342165	0.333413	3	2
ABK74360.1	MSMEG_6768	halogenase(MSMEG_6768)	5	8	6	4	2	2	-0.587694	0.342165	0.333413	7	1
ABK74672.1	MSMEG_0679	hypothetical protein(MSMEG_0679)	7	4	8	2	2	4	-0.587694	0.342165	0.333413	7	2
ABK74506.1	MSMEG_0059	ATPase AAA(MSMEG_0059)	97	83	84	49	28	34	-0.589744	0.00370253	0.0295326	13	2
ABK75920.1	MSMEG_1574	glutamate decarboxylase(MSMEG_1574)	111	55	72	43	28	29	-0.590728	0.00794536	0.0437912	11	3
ABK70882.1	MSMEG_5790	SseC protein(MSMEG_5790)	57	36	57	22	18	23	-0.591305	0.0183712	0.0654662	2	0
ABK69767.1	MSMEG_5265	cystathionine gamma-synthase(MSMEG_5265)	62	48	45	27	20	18	-0.593523	0.0150751	0.0586428	6	1
ABK71681.1	MSMEG_5776	phosphate transporter regulatory protein PhoU(phoU)	62	33	46	21	15	23	-0.596674	0.0187252	0.066136	5	0
ABK70855.1	MSMEG_6031	carveol dehydrogenase(MSMEG_6031)	23	14	18	5	9	9	-0.597564	0.113941	0.177397	7	3
ABK72275.1	MSMEG_0394	hypothetical protein(MSMEG_0394)	36	16	27	10	10	13	-0.599153	0.0633248	0.129631	2	1
ABK71201.1	MSMEG_4256	NLP/P60 family protein(MSMEG_4256)	32	26	33	15	10	13	-0.599633	0.0484604	0.111284	9	1
ABK76034.1	MSMEG_0233	lipoprotein Lpps(MSMEG_0233)	71	48	44	29	21	18	-0.601031	0.0124356	0.0529536	14	3
ABK69541.1	MSMEG_5617	immunogenic protein MPT63(MSMEG_5617)	5	3	4	1	2	2	-0.602801	0.436915	0.382153	3	1
ABK69658.1	MSMEG_6130	two-component sensor protein(MSMEG_6130)	10	11	3	6	3	1	-0.602801	0.300739	0.311003	10	3
ABK69735.1	MSMEG_4669	formate dehydrogenase accessory protein(fdhD)	5	1	6	1	2	2	-0.602801	0.436915	0.382153	5	0
ABK71547.1	MSMEG_2370	DoxX subfamily protein(MSMEG_2370)	5	2	5	3	1	1	-0.602801	0.436915	0.382153	3	0
ABK71872.1	MSMEG_3184	malto-oligosyltrehalose trehalohydrolase(treZ)	28	23	21	13	9	8	-0.602801	0.0730847	0.140859	7	1
ABK71992.1	MSMEG_1236	Mpr protein(MSMEG_1236)	5	3	4	1	2	2	-0.602801	0.436915	0.382153	8	2
ABK72332.1	MSMEG_5673	transcriptional regulator(MSMEG_5673)	18	6	12	5	4	6	-0.602801	0.1894	0.240798	5	1
ABK72778.1	MSMEG_0691	transcriptional regulatory protein(MSMEG_0691)	8	7	9	5	3	2	-0.602801	0.277879	0.29773	7	1
ABK72832.1	MSMEG_2361	phosphoribosylglycinamide formyltransferase(MSMEG_2361)	5	2	5	2	1	2	-0.602801	0.436915	0.382153	5	3
ABK72943.1	MSMEG_5170	pyridoxamine 5'-phosphate oxidase(MSMEG_5170)	4	4	4	2	1	2	-0.602801	0.436915	0.382153	3	0
ABK73734.1	MSMEG_4599	hypothetical protein(MSMEG_4599)	9	8	7	3	4	3	-0.602801	0.277879	0.29773	5	3
ABK73947.1	MSMEG_3120	hypothetical protein(MSMEG_3120)	4	5	3	2	3	0	-0.602801	0.436915	0.382153	2	1
ABK74211.1	MSMEG_6423	glycerophosphoryl diester phosphodiesterase(MSMEG_6423)	5	4	3	2	3	0	-0.602801	0.436915	0.382153	4	2
ABK75091.1	MSMEG_2614	ElaA protein(MSMEG_2614)	1	2	9	2	2	1	-0.602801	0.530264	0.422015	3	2
ABK76148.1	MSMEG_2465	adenine deaminase(MSMEG_2465)	5	3	4	1	2	2	-0.602801	0.436915	0.382153	5	1
ABK70292.1	MSMEG_0897	hypothetical protein(MSMEG_0897)	21	18	14	11	6	5	-0.608255	0.114839	0.178089	2	1
ABK70191.1	MSMEG_0402	linear gramicidin synthetase subunit D(MSMEG_0402)	396	345	259	170	136	109	-0.608583	0.00116297	0.017697	34	4
ABK72400.1	MSMEG_2321	phosphoserine phosphatase(serB)	65	57	42	32	15	21	-0.609855	0.0113999	0.0510143	5	1
ABK71517.1	MSMEG_1830	LPPG:FO 2-phospho-L-lactate transferase(cofD)	41	21	25	11	12	13	-0.612785	0.0490731	0.11204	7	2
ABK70659.1	MSMEG_3748	thiamin pyrophosphokinase catalytic subunit(MSMEG_3748)	67	34	44	20	17	23	-0.612785	0.0154696	0.0594877	12	1
ABK73870.1	MSMEG_1243	hypothetical protein(MSMEG_1243)	23	16	19	9	7	8	-0.612785	0.0987213	0.164929	5	6
ABK74484.1	MSMEG_1943	ATP-dependent DNA helicase(MSMEG_1943)	11	8	10	7	3	2	-0.612785	0.22905	0.268685	12	5
ABK74890.1	MSMEG_2042	phosphotransferase enzyme family protein(MSMEG_2042)	12	8	9	4	4	4	-0.612785	0.22905	0.268685	1	2
ABK70889.1	MSMEG_0069	translation initiation factor IF-2(MSMEG_0069)	19	11	16	7	5	7	-0.615401	0.13538	0.196555	6	2
ABK70044.1	MSMEG_5430	retinol dehydrogenase 13(MSMEG_5430)	31	10	22	8	7	11	-0.616606	0.100208	0.16613	4	2
ABK72686.1	MSMEG_4664	3D-(3,5/4)-trihydroxycyclohexane-1,2-dione acylhydrolase (decyclizing)(MSMEG_4664)	9	0	8	4	2	1	-0.619874	0.462948	0.394043	12	3
ABK75044.1	MSMEG_2521	amidase(MSMEG_2521)	11	3	3	2	2	3	-0.619874	0.345999	0.335357	11	3
ABK75371.1	MSMEG_6278	metallo-beta-lactamase superfamily protein(MSMEG_6278)	7	5	5	3	2	2	-0.619874	0.345999	0.335357	1	1
ABK76010.1	MSMEG_5671	prolyl-tRNA synthetase(MSMEG_5671)	9	3	5	4	1	2	-0.619874	0.345999	0.335357	4	0
ABK72525.1	MSMEG_6783	integral membrane protein(MSMEG_6783)	55	27	47	17	17	19	-0.623073	0.0202877	0.0690385	3	2
ABK75930.1	MSMEG_0065	hypothetical protein(MSMEG_0065)	75	27	49	20	13	29	-0.623975	0.0683397	0.135569	3	0
ABK74334.1	MSMEG_2723	recombinase A(recA)	212	125	148	66	64	69	-0.624982	0.000809774	0.0151047	20	2
ABK73089.1	MSMEG_0166	GntR family transcriptional regulator(MSMEG_0166)	37	21	25	16	10	8	-0.627343	0.0496013	0.112686	5	1
ABK72694.1	MSMEG_5637	penicillin-binding protein 4(MSMEG_5637)	9	7	6	4	4	1	-0.629273	0.280359	0.299071	9	2
ABK75905.1	MSMEG_0915	polyphosphate kinase(MSMEG_0915)	27	21	18	13	5	9	-0.629273	0.0744468	0.142322	13	2
ABK71963.1	MSMEG_2045	monoxygenase(MSMEG_2045)	48	34	28	21	14	10	-0.629273	0.0270471	0.0806666	8	1
ABK73783.1	MSMEG_4185	B12-dependent methionine synthase(metH)	156	115	123	61	46	54	-0.630901	0.000488165	0.0116128	45	3
ABK72351.1	MSMEG_5345	glycosyl hydrolase family protein(MSMEG_5345)	8	11	8	6	4	1	-0.635222	0.230767	0.269799	7	1
ABK70016.1	MSMEG_4896	fatty-acid--CoA ligase(MSMEG_4896)	57	30	36	21	15	14	-0.638424	0.0195206	0.0675988	7	2
ABK73115.1	MSMEG_5829	Dyp-type peroxidase(MSMEG_5829)	11	13	8	6	5	2	-0.639326	0.19221	0.242904	6	2
ABK72022.1	MSMEG_3178	DNA polymerase III subunit alpha(dnaE)	149	85	114	52	40	49	-0.643158	0.00180328	0.0218281	56	3
ABK72485.1	MSMEG_1479	methyltransferase, , family protein(MSMEG_1479)	36	20	23	14	8	10	-0.643547	0.0500259	0.1132	7	1
ABK72015.1	MSMEG_6153	DNA polymerase III subunit delta'(MSMEG_6153)	18	18	16	9	6	6	-0.647888	0.100344	0.166238	10	1
ABK71465.1	MSMEG_0551	nitrate/sulfonate/bicarbonate ABC transporter ATPase(MSMEG_0551)	24	15	18	9	7	7	-0.649094	0.0865965	0.154398	2	1
ABK73548.1	MSMEG_3774	acetylglutamate kinase(argB)	40	22	25	15	12	8	-0.653427	0.0390568	0.0984701	8	3
ABK69887.1	MSMEG_2274	hydrogenase assembly chaperone HypC/HupF(hypC)	7	5	8	2	2	4	-0.661694	0.281924	0.299912	2	1
ABK70363.1	MSMEG_4252	hypothetical protein(MSMEG_4252)	7	6	7	4	0	4	-0.661694	0.291236	0.305469	3	1
ABK75180.1	MSMEG_0916	TetR family transcriptional regulator(MSMEG_0916)	31	19	25	9	10	11	-0.661694	0.0503239	0.113558	7	1
ABK70586.1	MSMEG_6128	two-component system response regulator(MSMEG_6128)	9	2	4	2	2	2	-0.661694	0.348338	0.336533	6	2
ABK71510.1	MSMEG_4659	GntR family transcriptional regulator(MSMEG_4659)	8	1	6	3	3	0	-0.661694	0.410861	0.369579	7	0
ABK73179.1	MSMEG_5100	indolepyruvate ferredoxin oxidoreductase(MSMEG_5100)	25	18	17	11	6	7	-0.661694	0.0753135	0.143241	27	9
ABK73339.1	MSMEG_0917	hypothetical protein(MSMEG_0917)	12	3	10	2	5	3	-0.661694	0.231887	0.270522	9	3
ABK73917.1	MSMEG_0048	pyridoxamine 5'-phosphate oxidase(MSMEG_0048)	30	15	20	9	7	10	-0.661694	0.065585	0.132353	6	0
ABK75765.1	MSMEG_2696	membrane alanine rich protein(MSMEG_2696)	15	3	12	4	4	4	-0.661694	0.199837	0.248517	3	1
ABK71343.1	MSMEG_1702	amidohydrolase(MSMEG_1702)	19	12	12	7	6	4	-0.678568	0.117519	0.180249	3	0
ABK74990.1	MSMEG_3335	IclR family transcriptional regulator(MSMEG_3335)	18	7	18	6	7	4	-0.678568	0.117519	0.180249	4	1
ABK74105.1	MSMEG_6685	4-aminobutyrate aminotransferase(gabT)	20	7	11	5	6	4	-0.680803	0.137745	0.198676	9	0
ABK76002.1	MSMEG_5988	hypothetical protein(MSMEG_5988)	15	6	17	5	4	6	-0.680803	0.137745	0.198676	6	0
ABK70892.1	MSMEG_1253	hypothetical protein(MSMEG_1253)	16	9	8	7	3	3	-0.683721	0.162557	0.219366	17	4
ABK72209.1	MSMEG_2393	NAD(P)H-dependent glycerol-3-phosphate dehydrogenase(gpsA)	26	13	22	8	9	7	-0.685541	0.0657644	0.132566	6	2
ABK70474.1	MSMEG_5477	2-hydroxy-3-oxopropionate reductase(MSMEG_5477)	11	7	10	5	3	3	-0.687689	0.193368	0.243765	11	1
ABK75685.1	MSMEG_6396	antigen 85-C(MSMEG_6396)	15	4	9	6	3	2	-0.687689	0.193368	0.243765	4	0
ABK75861.1	MSMEG_4672	ATP-dependent Clp protease proteolytic subunit(clpP)	78	58	55	23	25	27	-0.688376	0.00382699	0.0298714	8	0
ABK71483.1	MSMEG_0793	thiazole synthase(thiG)	82	54	68	28	23	29	-0.690263	0.00303559	0.0274304	2	1
ABK71531.1	MSMEG_6515	trehalose synthase(treS)	18	15	18	9	6	5	-0.690263	0.0870807	0.154846	9	1
ABK72107.1	MSMEG_4492	amidase(MSMEG_4492)	9	7	7	4	2	3	-0.693403	0.232219	0.270736	12	4
ABK72994.1	MSMEG_0760	thioesterase(MSMEG_0760)	33	16	20	12	7	8	-0.693403	0.0504716	0.113735	4	1
ABK73306.1	MSMEG_2729	(dimethylallyl)adenosine tRNA methylthiotransferase(miaB)	28	20	16	8	8	9	-0.69591	0.0574985	0.122237	8	3
ABK70099.1	MSMEG_3225	ferredoxin-dependent glutamate synthase 1(MSMEG_3225)	91	68	54	29	28	26	-0.699436	0.0024285	0.0250068	37	3
ABK69875.1	MSMEG_0947	acyltransferase(MSMEG_0947)	15	8	13	4	4	6	-0.702336	0.137703	0.198639	12	3
ABK70814.1	MSMEG_0862	molybdopterin biosynthesis protein MoeA(MSMEG_0862)	28	27	35	17	9	9	-0.702336	0.0278114	0.0819604	4	4
ABK71340.1	MSMEG_3201	nicotinate-nucleotide pyrophosphorylase(nadC)	20	17	17	7	7	7	-0.702336	0.0754666	0.143403	8	1
ABK73745.1	MSMEG_3424	MerR family transcriptional regulator(MSMEG_3424)	4	9	5	4	1	2	-0.702336	0.2822	0.300059	2	0
ABK73895.1	MSMEG_6036	biphenyl-2,3-diol 1,2-dioxygenase(MSMEG_6036)	19	14	21	8	4	9	-0.702336	0.0754666	0.143403	12	0
ABK73106.1	MSMEG_0313	phosphogluconate dehydratase(edd)	40	17	28	14	8	11	-0.704763	0.0309059	0.0869937	11	2
ABK71447.1	MSMEG_5576	D-mannonate oxidoreductase(MSMEG_5576)	23	11	15	8	3	8	-0.706549	0.0869978	0.154769	9	0
ABK70608.1	MSMEG_5862	short chain dehydrogenase(MSMEG_5862)	12	6	13	5	4	3	-0.709	0.162417	0.219257	4	2
ABK74185.1	MSMEG_5069	sec-independent translocase(MSMEG_5069)	13	11	7	6	2	4	-0.709	0.162417	0.219257	6	1
ABK71675.1	MSMEG_4118	acyl-CoA dehydrogenase(MSMEG_4118)	16	12	16	6	3	8	-0.711735	0.100758	0.166569	6	1
ABK70844.1	MSMEG_2249	hypothetical protein(MSMEG_2249)	9	6	11	3	1	6	-0.718278	0.193039	0.24352	6	2
ABK71827.1	MSMEG_1835	TobH protein(MSMEG_1835)	23	13	16	7	7	6	-0.718278	0.0753089	0.143236	1	1
ABK71856.1	MSMEG_1952	ATP-dependent DNA helicase(MSMEG_1952)	25	27	13	12	8	5	-0.718278	0.0503203	0.113554	14	3
ABK72050.1	MSMEG_5937	4-hydroxy-2-oxovalerate aldolase(MSMEG_5937)	46	28	30	15	13	12	-0.718278	0.0177437	0.0642489	15	0
ABK72436.1	MSMEG_6186	hypothetical protein(MSMEG_6186)	9	2	2	3	1	1	-0.718278	0.34833	0.336529	1	0
ABK72689.1	MSMEG_1260	hypothetical protein(MSMEG_1260)	28	14	23	14	6	5	-0.718278	0.0503203	0.113554	12	5
ABK73110.1	MSMEG_4762	ABC transporter(MSMEG_4762)	6	3	4	2	2	1	-0.718278	0.34833	0.336529	20	0
ABK73126.1	MSMEG_3535	agmatinase(speB)	5	4	4	2	2	1	-0.718278	0.34833	0.336529	4	0
ABK73561.1	MSMEG_1098	acyl-CoA synthetase(MSMEG_1098)	12	6	8	7	2	1	-0.718278	0.193039	0.24352	21	3
ABK76045.1	MSMEG_6791	3-hydroxybutyryl-CoA dehydrogenase(MSMEG_6791)	5	4	4	3	1	1	-0.718278	0.34833	0.336529	16	0
ABK73954.1	MSMEG_2965	GTP pyrophosphokinase(relA)	58	34	33	19	11	18	-0.720588	0.0107567	0.0498263	30	4
ABK74784.1	MSMEG_3043	aspartate carbamoyltransferase(pyrB)	32	26	28	12	11	10	-0.721637	0.0274489	0.0813507	6	1
ABK73314.1	MSMEG_0409	condensation domain-containing protein(MSMEG_0409)	53	39	36	18	17	14	-0.725056	0.00977128	0.0479431	4	3
ABK75979.1	MSMEG_0599	acyl-CoA synthetase(MSMEG_0599)	42	15	24	13	10	8	-0.72542	0.0307744	0.086787	25	2
ABK74764.1	MSMEG_3186	glycogen debranching protein GlgX(glgX)	29	18	21	10	8	8	-0.726789	0.0442254	0.105805	14	5
ABK71168.1	MSMEG_1062	O-succinylbenzoic acid--CoA ligase(MSMEG_1062)	9	6	6	4	2	2	-0.732084	0.231504	0.270276	4	1
ABK73893.1	MSMEG_6750	hypothetical protein(MSMEG_6750)	25	19	19	9	6	9	-0.732084	0.0501542	0.113354	5	0
ABK71693.1	MSMEG_0880	molecular chaperone GroEL(groEL)	1746	1553	1352	648	607	512	-0.736005	5.58718e-05	0.00342497	39	1
ABK74958.1	MSMEG_5873	hypothetical protein(MSMEG_5873)	12	6	11	3	3	5	-0.738316	0.161748	0.218733	1	1
[truncated: 438 more rows]
